# Supplementary material for: Bazi Bushen Capsule restores fertility by targeting mitochondrial health in aging endometrium
Source: Imeta. 2026 Jul 29:e70154. Online ahead of print. doi: 10.1002/imt2.70154 (PMC13416912; doi:10.1002/imt2.70154)
Supplement: Supplementary file 2 — Table S1: Comprehensive UHPLC‐MS/MS‐based characterization of chemical constituents identified in BZBS. Table S2: Representative bioactive compounds selected from BZBS for network pharmacology analysis and their corresponding analytical information. Table S3: Potential targets of representative bioactive compounds in BZBS predicted using the TCMSP, SwissTargetPrediction, and ETCM databases. Table S4: Precision Test of Binding Kinetics for Compounds Interacting with AMPK. [file IMT2-9999-e70154-s002.xlsx]

## Sheet: S1
Table S1. All component information in BZBS identified by UHPLC-MS/MS
Name	Alignment ID	Average Rt min	Average Mz	Mass error(ppm)	Adduct type	MS MS spectrum	FORMULA	ONTOLOGY	INCHIKEY	KEGGID	CID	HMDBID	Superclass	Class	BZ-1	BZ-2	BZ-3	BZ_Mean
Schizandrin A	12742	16.928	434.248	13.9089	[M+NH4]+	55.05275:448 69.03036:36 75.03961:210 75.04326:225 83.07728:35 83.08367:481 85.06938:30 87.08247:142 95.04586:36 99.03881:71 99.08488:71 105.05286:142 107.05193:71 115.04704:142 125.05882:71 126.0395:71 135.0804:107 137.0601:71 139.05092:142 140.06:142 141.05942:142 142.03897:71 143.05714:71 145.06723:107 151.0437:106 151.07129:142 153.05862:177 155.06592:142 156.05083:71 157.05994:107 158.07054:…	C24H32O6	Hydrolyzable tannins	JEJFTTRHGBKKEI-OKILXGFUSA-N	C16951	155256	HMDB0251013	Phenylpropanoids and polyketides	Tannins	103624795	106279146	87592306	9.91654e+07
deoxyschizandrin	manual	16.934	417.227	0.743	[M+H]+	53.00016:36 53.21584:30 55.05167:1219 57.07005:142 59.01159:107 65.0367:71 67.05308:71 69.07809:36 75.03592:70 75.04078:668 78.04588:71 79.0528:107 81.06704:107 83.08489:1181 85.06155:142 87.07848:528 89.05946:178 91.04665:35 91.05468:177 97.06516:107 99.03874:71 101.05334:107 105.05278:314 107.08524:107 109.06392:107 113.03088:71 115.04845:654 116.05865:142 117.06567:178 119.04837:71 121.06007:1…	C24H32O6	---	JEJFTTRHGBKKEI-UHFFFAOYSA-N	C16951	43595	HMDB0251013	Phenylpropanoids and polyketides	Tannins	83010000	84330000	69540000	78960000
Osthole	4787	13.827	245.118	1.91745	[M+H]+	50.01266:1016 51.02253:9312 52.88469:107 53.0327:127 53.0378:14757 55.01614:1117 62.01498:71 63.02197:177 65.03652:472 67.01615:515 67.0529:142 68.99633:260 71.01244:36 75.02479:142 76.81271:343 77.03783:113130 77.83641:107 77.87849:107 78.04444:177 79.01518:71 79.05384:2439 79.5272:71 81.03274:934 83.01054:543 89.0354:510 90.0441:756 91.05312:2099 92.02469:71 93.02848:71 95.01274:237 95.04419:24…	C15H16O3	Coumarins and derivatives	MBRLOUHOWLUMFF-UHFFFAOYSA-N	---	10228	---	Phenylpropanoids and polyketides	Coumarins and derivatives	74362595	66957388	55503506	6.56078e+07
Icariin	32199	5.768	721.235	0.24957	[M+FA-H]-	54.08422:30 119.04161:71 151.03954:107 156.06815:30 175.00732:177 175.07414:71 187.07584:236 188.01907:71 189.09004:71 203.03748:36 215.07166:177 217.04489:240 231.07576:71 237.06551:71 241.0497:107 245.07588:71 253.0475:264 255.02618:107 258.04807:71 265.04428:106 268.04211:71 269.04666:107 270.54431:30 279.01743:71 279.13693:142 280.03528:107 281.04559:419 283.02206:142 293.11411:71 294.12363:1…	C33H40O15	Flavonoid O-glycosides	TZJALUIVHRYQQB-UHFFFAOYSA-N	C17555	5318997	HMDB0246694	Phenylpropanoids and polyketides	Flavonoids	72002085	63168670	56262614	63811123
Schisandrin	13513	10.718	433.222	1.45422	[M+H]+	55.05368:71 59.04922:142 69.06984:488 71.05035:36 73.06245:246 75.04432:532 79.05394:107 85.02522:71 85.06532:36 91.05724:71 97.14243:30 99.07909:178 105.0512:282 115.04228:35 115.0468:536 119.04056:71 121.05991:107 122.07594:71 127.05537:142 128.05812:208 129.0696:177 133.06142:71 135.03937:71 139.05063:303 139.07544:106 141.06744:332 143.05014:106 144.05341:71 145.05849:106 148.04861:107 151.04…	C24H32O7	Hydrolyzable tannins	YEFOAORQXAOVJQ-RZFZLAGVSA-N	C17064	3001664	HMDB0258165	Phenylpropanoids and polyketides	Tannins	54460000	43160000	39210000	45610000
Rubschisandrin	11127	17.55	401.195	3.19046	[M+H]+	55.05166:499 69.06992:107 83.08488:178 91.04798:71 105.06715:142 109.06098:107 115.05446:205 117.07021:107 121.05851:71 123.07771:142 125.05401:142 128.0567:289 129.06975:107 131.05003:107 133.05672:71 137.05672:702 139.04915:302 140.05823:107 141.07095:320 143.04361:142 144.0519:142 150.0437:107 151.05565:142 152.06407:359 153.06717:342 155.04485:508 155.06929:71 155.08327:106 156.04895:293 157.…	C23H28O6	Hydrolyzable tannins	RTZKSTLPRTWFEV-QWHCGFSZSA-N	C10621	108130	HMDB0257360	Phenylpropanoids and polyketides	Tannins	40585885	40798634	35751809	3.90454e+07
Quinic acid	2965	0.92	191.057	6.80428	[M-H]-	53.04176:250 55.01832:1064 57.03528:1470 58.00555:1316 59.01417:6761 65.04013:438 67.01775:1783 68.99586:178 69.03432:1284 71.01219:1783 71.04884:178 72.99284:244 73.02879:981 81.03623:1644 83.01175:255 83.0501:1227 84.02065:256 85.02917:42186 87.008:5314 93.03368:15340 95.01413:401 96.0218:274 97.02926:256 99.04319:1550 101.02281:177 108.01899:992 109.03024:3028 110.0359:107 111.04469:1396 113.0…	C7H12O6	Cyclic alcohols and derivatives	AAWZDTNXLSGCEK-LNVDRNJUSA-N	C00296	6508	HMDB0003072	Organic oxygen compounds	Organooxygen compounds	37436764	36648184	38278332	3.74544e+07
Citric acid	2956	1.165	191.021	4.92096	[M-H]-	55.01779:71 57.03048:293 57.03471:35601 58.00496:244 58.61982:71 59.01249:3011 59.98414:196 65.0021:30 66.82423:71 67.01932:32453 67.37348:36 68.50658:36 71.01022:36 72.99799:71 74.58981:36 79.95418:71 83.01202:462 84.77867:277 85.02943:52143 86.01273:71 87.00823:130596 87.54816:71 87.92132:71 88.24518:71 88.45219:71 88.63831:71 88.7995:71 89.0323:71 89.43778:71 90.34616:71 90.58231:36 92.23055:3…	C6H8O7	Tricarboxylic acids and derivatives	KRKNYBCHXYNGOX-UHFFFAOYSA-N	C00158	311	HMDB0000094	Organic acids and derivatives	Carboxylic acids and derivatives	42017872	29997764	30596660	3.42041e+07
Betaine	752	1.271	118.086	2.03241	[M+H]+	57.05429:71 58.06414:8837 59.07207:2446 118.08497:1588	C5H11NO2	Amino acids and derivatives	KWIUHFFTVRNATP-UHFFFAOYSA-N	C00719	247	HMDB0000043	Organic acids and derivatives	Carboxylic acids and derivatives	27488060	24663489	23082393	2.5078e+07
Isopimpinellin	4864	8.375	247.061	1.94285	[M+H]+	50.01083:71 51.02168:938 53.04:71 61.00533:30 63.02104:142 65.03558:107 67.01635:834 68.9942:177 76.99989:245 77.03683:2582 79.01416:107 87.01699:71 87.02222:142 89.03697:177 91.05069:71 95.013:6042 102.04276:36 103.05122:71 105.03124:5885 107.01416:107 113.02942:36 115.05149:142 117.03535:71 118.03592:71 119.01167:228 121.02769:142 123.00463:863 131.05008:271 132.05716:71 133.02765:6252 135.0069…	C13H10O5	Linear furanocoumarins	DFMAXQKDIGCMTL-UHFFFAOYSA-N	C02162	68079	HMDB0034312	Coumarins and derivatives	Coumarins and derivatives	26605172	26396051	21928913	24976712
Magnoflorine	8803	3.709	342.17	5.99113	[M+H]+	51.0216:30 55.01622:276 56.0489:537 57.05727:178 57.89519:627 58.05432:121 58.06501:232219 58.40109:107 58.43111:106 58.43969:106 58.47079:106 58.49009:106 58.5416:106 58.58023:142 58.66937:106 58.69516:71 58.76503:106 59.03522:71 59.27903:71 59.466:107 69.00692:36 70.06659:142 72.0791:252 81.03286:107 83.05029:71 88.37106:30 95.04569:71 108.04378:71 109.02573:71 111.04139:177 113.02927:30 115.05…	C20H24NO4	Aporphines	YLRXAIKMLINXQY-ZDUSSCGKSA-O	C09581	73337	HMDB0304413	Alkaloids and derivatives	Aporphines	21160564	21386148	18444530	20330414
Gomisin J	10662	11.759	389.196	0.71943	[M+H]+	55.05062:71 69.07108:178 83.08615:142 107.04893:71 109.06683:71 115.04843:192 117.06413:71 121.0585:71 123.04192:107 124.04748:107 125.06027:194 127.04762:142 128.05986:409 129.06656:107 137.0567:3443 139.04913:177 139.0723:177 140.05656:107 141.03096:106 141.06429:258 144.05357:178 145.06203:443 147.0759:71 151.07288:177 152.05714:568 153.06715:329 155.04832:481 156.05244:296 157.06331:177 159.0…	C22H28O6	Hydrolyzable tannins	PICOUNAPKDEPCA-TXEJJXNPSA-N	---	73158	HMDB0252912	Phenylpropanoids and polyketides	Tannins	20122782	19477810	15952738	1.85178e+07
Methoxsalen	3698	7.312	217.05	2.71827	[M+H]+	50.01482:107 51.02271:235 53.03595:142 54.00666:71 55.05067:71 63.02108:993 64.03168:486 65.03674:325 66.04508:178 68.02485:71 74.01282:71 75.02018:177 77.03809:1252 78.04223:71 79.05161:579 83.04405:36 88.77648:71 89.03703:16032 89.77972:71 90.04706:11811 90.63097:71 91.05208:763 92.02499:233 92.28891:71 95.05134:71 100.02956:107 101.0379:369 102.04707:554 103.0527:686 104.02033:71 105.03274:142…	C12H8O4	Psoralens	QXKHYNVANLEOEG-UHFFFAOYSA-N	C01864	4114	HMDB0014693	Phenylpropanoids and polyketides	Coumarins and derivatives	19024478	17787277	14840257	1.72173e+07
Schisanhenol	11217	15.547	403.211	1.76086	[M+H]+	55.0528:231 55.93256:30 69.03043:71 75.04213:142 79.05669:36 95.08427:107 109.0612:107 115.04718:142 123.04375:71 127.0479:71 128.06172:142 129.06525:107 137.05701:142 139.04945:227 140.0519:142 141.06793:177 145.0573:142 152.05748:250 153.06404:142 155.04518:142 156.05104:142 157.06192:107 159.0793:202 161.10243:71 165.0681:240 166.06615:106 167.04181:106 167.0672:736 168.05307:223 169.06374:337…	C23H30O6	Hydrolyzable tannins	FYSHYFPJBONYCQ-UHFFFAOYSA-N	---	13844278	HMDB0258169	Phenylpropanoids and polyketides	Tannins	18304772	17168428	14899899	16791033
Xanthotoxin	manual	7.306	217.051	2.39576	[M+H]+	50.01482:107 51.02271:235 53.03595:142 54.00666:71 55.05067:71 63.02108:993 64.03168:486 65.03674:325 66.04508:178 68.02485:71 74.01282:71 75.02018:177 77.03809:1252 78.04223:71 79.05161:579 83.04405:36 88.77648:71 89.03703:16032 89.77972:71 90.04706:11811 90.63097:71 91.05208:763 92.02499:233 92.28891:71 95.05134:71 100.02956:107 101.0379:369 102.04707:554 103.0527:686 104.02033:71 105.03274:142…	C12H8O4	---	QXKHYNVANLEOEG-UHFFFAOYSA-N	C01864	4114	HMDB0014693	Phenylpropanoids and polyketides	Coumarins and derivatives	17390000	16240000	13100000	1.55767e+07
8-(2-hydroxy-3-methylbut-3-en-1-yl)-7-methoxy-2H-chromen-2-one	5456	5.034	261.112	2.22127	[M+H]+	51.02157:1154 53.03682:1370 55.01202:71 55.01722:142 57.06994:207 59.04272:36 59.04919:178 65.03318:71 65.0377:256 67.01736:107 67.05296:721 69.06747:460 76.81032:71 77.03667:11713 78.04327:71 79.05266:294 81.02776:36 81.03154:142 83.00805:107 85.064:142 91.05318:1194 93.03397:107 102.04256:1330 102.7508:142 103.05386:32862 105.06986:1014 107.05023:107 115.05428:2148 116.06148:283 117.07002:1234 …	C15H16O4	Coumarins and derivatives	SQSRYWNOKPJENY-UHFFFAOYSA-N	---	13343540	HMDB0030854	Phenylpropanoids and polyketides	Coumarins and derivatives	16620222	15005499	12749408	1.47917e+07
Malic acid	1104	1.012	133.016	9.99893	[M-H]-	59.01632:806 71.01691:13461 72.99522:4565 74.1008:36 89.02016:35 89.02679:507 115.00854:2378 133.01437:329	C4H6O5	Beta hydroxy acids and derivatives	BJEPYKJPYRNKOW-REOHCLBHSA-N	C00149	222656;138628585	HMDB0000156	Organic acids and derivatives	Hydroxy acids and derivatives	10540685	15516253	16477311	14178083
Epimedin B	27718	5.315	831.267	1.61199	[M+Na]+	298.16223:30 301.08295:295 391.09384:36 391.10495:107 458.1929:30 532.17932:30 550.33502:30 553.1651:295 661.20593:30 669.20435:106 693.42523:30 741.21002:30 795.33435:30 822.91455:36 831.27258:1998 831.3454:139	C38H48O19	Flavonoid O-glycosides	OCZZCFAOOWZSRX-LRHLXKJSSA-N	---	5748393	HMDB0251854	Phenylpropanoids and polyketides	Flavonoids	15987360	13052061	10654191	13231204
Diosmin	20548	4.125	609.183	2.80705	[M+H]+	57.02873:71 57.03297:429 59.04607:36 71.04809:3686 73.02779:71 75.03592:35 75.04078:142 83.04783:142 85.02794:3903 87.04446:142 93.10992:30 111.04153:107 115.04247:36 126.04259:71 129.05228:1519 147.06407:696 149.05406:71 149.06947:36 153.01344:239 175.03699:71 184.04616:71 185.06367:30 201.05266:71 203.0204:35 203.03239:177 229.05051:642 257.04135:141 257.04361:489 258.05429:4692 259.05792:71 28…	C28H32O15	Flavonoid O-glycosides	GZSOSUNBTXMUFQ-UHFFFAOYSA-N	C10039	---	HMDB0029548	Phenylpropanoids and polyketides	Flavonoids	13222266	12803689	11005958	12343971
Bergapten	3697	8.301	217.05	2.58006	[M+H]+	50.0149:107 51.02279:202 53.03501:142 55.01746:211 61.00765:71 63.02229:737 64.02729:106 65.03798:142 66.04404:177 68.02496:107 74.01535:271 76.02958:107 77.00006:107 77.03699:289 79.05423:178 82.00319:142 89.03584:6182 90.04586:6302 90.64046:71 91.05356:465 92.0238:253 93.03299:71 99.01943:71 100.03111:511 102.04723:802 103.05428:249 105.03003:142 105.06741:418 111.04028:71 115.05324:2876 116.05…	C12H8O4	Psoralens	BGEBZHIAGXMEMV-UHFFFAOYSA-N	C01557	2355	HMDB0030637	Phenylpropanoids and polyketides	Coumarins and derivatives	11189213	10162980	8099314	9817169
Ginsenoside Rb2	33582	8.254	1101.58	4.42999	[M+Na]+	229.19475:30 335.08145:71 335.09686:220 574.20648:30 789.4505:106 789.48206:106 1098.22119:36 1101.57043:4678	C53H90O22	Triterpene glycosides	NODILNFGTFIURN-UHFFFAOYSA-N	---	---	HMDB0034996	Lipids and lipid-like molecules	Prenol lipids	9085552	9426756	9250301	9254203
Icaritin	9884	11.126	369.133	0.65017	[M+H]+	55.0153:71 77.04058:71 91.04007:36 91.05613:71 105.0371:36 107.01137:224 115.05011:36 119.04393:107 121.02628:71 121.06331:107 127.04781:36 128.0537:71 134.03593:71 135.04298:1145 144.04706:71 147.03531:71 149.01997:106 149.05594:107 151.03174:36 159.07918:142 161.05782:178 165.00851:71 165.01572:177 168.05478:107 169.07274:107 171.07385:71 177.01906:71 183.07718:71 185.05624:71 187.07471:1054 19…	C21H20O6	8-prenylated flavones	TUUXBSASAQJECY-UHFFFAOYSA-N	---	5318980	---	Phenylpropanoids and polyketides	Flavonoids	8021695	8458676	6762646	7.74767e+06
D-Glucose	2555	0.868	179.057	2.23394	[M-H]-	53.04577:30 55.02032:303 57.03626:467 58.0076:484 59.01624:2681 69.03771:71 71.01682:495 72.99393:107 73.03109:107 83.01547:71 85.03165:489 89.0227:36 89.03064:107 131.04132:270 161.04269:107	C6H12O6	Monosaccharides	WQZGKKKJIJFFOK-GASJEMHNSA-N	C00031	5793	HMDB0000122	Organic oxygen compounds	Organooxygen compounds	7319936	6898809	8065729	7428158
Schisantherin A	18234	15.337	554.236	5.05198	[M+NH4]+	69.03152:30 93.09103:30 105.02843:106 151.04543:36 165.06787:107 176.06102:71 181.05768:71 182.07639:71 193.06508:71 211.07288:71 223.07205:142 225.08557:107 226.09888:107 237.08447:71 239.06905:142 239.10374:106 241.04228:107 241.09019:316 249.08716:142 251.06346:71 252.07568:71 254.05035:71 255.06859:142 255.0977:106 257.08417:142 262.0647:107 265.08188:177 267.0632:142 267.09302:212 268.0773:2…	C30H32O9	Hydrolyzable tannins	UFCGDBKFOKKVAC-DSASHONVSA-N	C10881	332607	HMDB0258170	Phenylpropanoids and polyketides	Tannins	7577367	7320958	6750942	7.21642e+06
Xanthotoxol	3230	12.963	203.034	2.36414	[M+H]+	51.01768:71 51.02169:328 53.00019:142 55.0132:36 65.03786:3333 74.00918:36 75.01652:106 75.02138:699 77.03931:668 79.01668:260 89.03436:107 91.05205:4516 101.03365:455 103.05409:256 117.02324:36 119.04843:268 129.03159:2275 131.04691:1863 146.6069:71 147.04369:19395 157.01245:35 157.0265:375 159.04721:729 175.04073:2761 185.01028:35 185.01982:106 203.03242:8297	C11H6O4	Psoralens	JWVYQQGERKEAHW-UHFFFAOYSA-N	C00841	65090	HMDB0029457	Phenylpropanoids and polyketides	Coumarins and derivatives	7056564	7122214	6079807	6.75286e+06
Isoquercitrin	18006	3.892	463.086	4.29724	[M-H]-	63.02119:107 65.00088:107 83.01702:107 91.0166:36 107.01377:358 108.02468:205 109.02422:142 111.00609:107 119.00337:36 121.02571:218 121.03034:561 124.00992:71 125.02423:142 131.04909:71 135.00803:450 136.01883:107 137.03012:107 143.04727:71 145.03554:107 148.02063:177 149.02071:107 151.00337:4055 157.03:71 159.04561:107 161.02425:142 163.00256:578 163.04196:71 164.01062:226 165.01819:71 167.0335…	C21H20O12	Flavonoid O-glycosides	OVSQVDMCBVZWGM-QSOFNFLRSA-N	C05623	5280804	HMDB0037362	Phenylpropanoids and polyketides	Flavonoids	6152514	6740144	7125610	6672756
Ginsenoside Rf	35894	6.61	799.483	2.51412	[M-H]-	59.01411:262 71.00851:35 71.01442:353 71.89307:30 73.02744:142 83.00897:71 85.03281:142 87.00906:71 89.02387:513 95.01655:107 99.01073:107 101.02386:805 111.00286:36 111.01025:71 113.02344:712 117.00391:30 119.03375:375 121.13663:30 125.0209:107 131.02966:36 139.0423:36 143.03206:236 149.04289:71 159.03322:177 161.03491:70 161.04204:1149 179.05003:327 221.0647:455 391.27234:177 391.28897:142 475.…	C42H72O14	Triterpenoids	UZIOUZHBUYLDHW-UHFFFAOYSA-N	C08945	441922	HMDB0034745	Lipids and lipid-like molecules	Glycerolipids	6161792	6766929	6315976	6414899
Ginsenoside Rg5	36398	11.227	811.486	0.75171	[M+FA-H]-	59.01251:678 60.63233:30 71.01379:506 73.02798:142 83.01973:71 85.02687:215 89.01778:106 89.02307:378 99.00844:142 101.02294:1124 113.0239:404 119.03266:240 125.02132:178 127.0386:107 131.02846:107 143.03242:469 145.05099:142 159.01936:35 159.02821:271 161.03522:69 161.0459:1568 163.05838:604 179.05965:71 205.06171:106 205.06975:257 289.10577:30 449.36728:30 457.36292:107 469.36545:71 589.43738:3…	C42H70O12	Triterpenoids	NJUXRKMKOFXMRX-OOFHPJNRSA-N	---	---	HMDB0031830	Lipids and lipid-like molecules	Prenol lipids	6134530	6303683	6363083	6.2671e+06
Ginsenoside Rb1	34086	7.49	1131.57	15.8538	[M+Na]+	365.10141:177 555.22015:36 684.32648:30 789.46503:106 789.48077:106 1131.4751:70 1131.60254:4429	C54H92O23	Triterpenoids	GZYPWOGIYAIIPV-JBDTYSNRSA-N	C20713	9898279	HMDB0035892	Lipids and lipid-like molecules	Prenol lipids	6033922	6701517	5900833	6.21209e+06
Arjugenin	20432	8.704	503.336	4.37082	[M-H]-	333.2634:30 361.26468:36 375.26752:71 377.29471:142 379.29459:348 379.31644:177 385.28186:71 387.2724:107 389.2764:71 391.31049:266 393.27759:106 393.30539:142 399.31213:36 401.28516:264 402.28336:71 403.29684:177 405.2825:71 407.29001:142 409.311:2020 419.28412:232 419.31573:106 421.31158:745 423.28909:107 425.30597:142 427.31311:107 435.2836:71 439.32291:255 441.33041:755 453.28036:35 453.29828…	C30H48O6	Triterpenoids	IFIQVSCCFRXSJV-NWCCWSSZSA-N	---	23928125	HMDB0034501	Lipids and lipid-like molecules	Prenol lipids	5646121	5983570	5804575	5811422
Quercetin	7197	3.894	303.051	4.91668	[M+H]+	53.03784:89 55.01826:71 65.03204:18 65.0343:53 67.0162:119 68.99522:456 69.0325:71 71.05031:53 77.03666:89 81.02775:53 81.03153:112 83.0106:36 91.03845:18 91.05183:53 93.0326:89 95.05109:71 99.01344:15 103.05385:53 105.06697:53 107.05022:53 109.02272:110 110.99844:18 111.00879:89 115.04374:18 115.04826:53 117.07001:53 120.0496:36 121.02745:237 122.03716:53 123.04173:89 127.05058:100 128.07077:53 …	C15H10O7	Flavonols	REFJWTPEDVJJIY-UHFFFAOYSA-N	C00389	5280343	HMDB0005794	Phenylpropanoids and polyketides	Flavonoids	6889388	5100972	4824854	5.60507e+06
Theophylline	3232	0.858	203.053	4.72781	[M+Na]+	71.08711:30 113.02495:30 144.02336:30 203.0524:2086	C7H8N4O2	Xanthines	ZFXYFBGIUFBOJW-UHFFFAOYSA-N	C07130	---	HMDB0001889	Organoheterocyclic compounds	Imidazopyrimidines	4303557	6492414	5695121	5.49703e+06
Ginsenoside Rg1	37847	4.578	845.492	2.23539	[M+FA-H]-	55.01881:107 58.00495:71 59.01355:1119 64.47275:30 71.00783:105 71.01374:1490 73.02794:177 83.01328:107 85.02682:269 87.00429:71 89.02566:2866 95.00606:36 97.03351:107 99.00977:142 101.02428:2053 107.04002:142 113.02383:1735 118.6946:71 119.03565:2568 125.01967:71 125.02438:205 129.01936:107 131.03319:607 143.03065:223 143.03233:644 149.04655:437 159.02811:348 161.04579:5473 179.05765:3256 229.07…	C42H72O14	Triterpenoids	YURJSTAIMNSZAE-HHNZYBFYSA-N	C08946	441923	HMDB0034994	Lipids and lipid-like molecules	Prenol lipids	5348336	5436778	5176204	5.32044e+06
Astragalin	17066	4.149	447.09	7.35864	[M-H]-	61.98819:36 91.01901:36 105.03772:30 107.01221:107 111.01046:71 122.02628:71 124.03968:71 125.02275:178 130.08591:71 132.0226:71 135.01149:71 139.07907:30 143.0442:71 149.03134:71 151.00377:624 153.02213:178 154.03894:71 159.04257:107 161.03011:71 163.0049:107 164.01299:71 169.05804:71 171.05014:71 174.0296:142 175.03777:71 178.99438:177 179.07509:71 182.03629:217 183.05025:281 185.01985:71 185.0…	C21H20O11	Flavonoid O-glycosides	JPUKWEQWGBDDQB-QSOFNFLRSA-N	C12249	5282102	HMDB0037429	Phenylpropanoids and polyketides	Flavonoids	4895537	4794454	4792238	4.82741e+06
2-Furoic acid	516	1.165	111.01	9.72897	[M-H]-	67.01876:36 67.01991:107 67.02106:36 67.02221:36 67.02335:36 67.02565:36 111.01343:30	C5H4O3	Furoic acids	SMNDYUVBFMFKNZ-UHFFFAOYSA-N	C01546	---	HMDB0000617	Organoheterocyclic compounds	Furans	5427197	4844582	4104992	4792257
Cyasterone	15899	4.342	503.302	3.21876	[M-H2O+H]+	55.05392:107 67.05444:107 71.04831:71 81.06857:71 83.05448:107 85.02562:30 93.07232:107 95.04748:71 95.08714:142 97.06687:71 105.06608:71 109.06136:508 111.07144:141 111.07883:438 113.0596:71 115.05637:71 121.06357:256 123.0797:142 127.07021:107 129.06703:71 131.08583:210 133.06044:71 135.03676:71 137.05556:106 137.09004:177 139.06619:35 139.07446:603 139.11417:71 143.08102:270 145.05919:71 145.1…	C29H44O8	Triterpenoids	NEFYSBQJYCICOG-AQHKCISRSA-N	C08816	23757073	HMDB0250618	Lipids and lipid-like molecules	Prenol lipids	5272978	4553184	3776115	4.53409e+06
Ginsenoside F1	30397	7.852	683.439	2.41427	[M+FA-H]-	59.01842:36 71.02505:36 89.02916:71 99.00793:36 101.0182:71 101.02525:248 113.02193:107 113.0279:142 131.0425:30 143.03876:71 161.04913:432 475.379:870 637.43518:2427 681.34613:35 681.36078:142 681.41571:142 683.39447:93 683.43848:16033	C36H62O9	Triterpenoids	XNGXWSFSJIQMNC-FIYORUNESA-N	C20780	---	HMDB0039555	Lipids and lipid-like molecules	Prenol lipids	4205789	4304227	4308606	4272874
Prangenidin	5875	11.14	271.098	4.94289	[M+H]+	55.05278:221 69.07003:420 83.04283:71 83.04667:187 88.03671:30 102.04857:107 115.05466:1023 116.05884:233 117.06435:214 127.05102:257 128.0601:527 129.07158:387 131.04385:360 139.0461:36 139.05272:142 141.06955:304 142.04247:178 143.04219:142 144.05722:528 145.05894:374 147.04387:624 152.05571:142 153.07266:417 154.07559:474 155.04863:1306 155.08356:812 157.0601:381 158.0372:107 159.03856:177 160…	C16H14O4	Psoralens	KDXVVZMYSLWJMA-UHFFFAOYSA-N	C09053	69502	HMDB0301848	Phenylpropanoids and polyketides	Coumarins and derivatives	4573233	4368946	3547232	4163137
D-Sorbitol	2628	0.855	181.072	3.86587	[M-H]-	55.01931:1710 57.03416:276 58.00441:905 59.01409:5423 61.01794:71 69.03416:248 71.01439:4096 72.02512:71 72.99026:142 73.02861:683 78.95832:206 83.00766:35 83.01533:388 85.02502:141 85.0276:410 87.01294:107 88.01683:71 89.02383:1205 95.01104:71 96.96809:107 97.03303:142 99.00929:107 99.04419:36 101.02381:1523 113.01891:35 113.0219:142 121.04704:30 163.04907:35 163.05981:177 163.07773:35 181.06779…	C6H14O6	Sugar alcohols	FBPFZTCFMRRESA-JGWLITMVSA-N	C00794	71308275	HMDB0000247	Organic oxygen compounds	Organooxygen compounds	3961543	4057599	4317390	4.11218e+06
3-Hexenedioic acid	1461	2.869	145.049	0.89625	[M+H]+	51.02178:59 53.00334:78 53.03806:1948 54.00673:24 55.01641:935 55.05178:36 57.0331:418 69.03395:227 71.01277:59 71.04823:1066 81.03312:273 85.0294:125 91.05488:12 99.04314:1533 127.02894:24 127.03842:102 145.04549:47	C6H8O4	Medium-chain fatty acids	YHGNXQAFNHCBTK-OWOJBTEDSA-N	---	5351896	HMDB0000393	Lipids and lipid-like molecules	Fatty Acyls	3565029	4050534	3398572	3.67138e+06
Pyroglutamic acid	972	1.188	128.036	6.56069	[M-H]-	52.01842:107 82.03326:107 128.0269:35 128.0396:952	C5H7NO3	Amino acids and derivatives	ODHCTXKNWHHXJC-VKHMYHEASA-N	C01879	7405	HMDB0000267	Organic acids and derivatives	Carboxylic acids and derivatives	3267185	3497662	3556943	3.4406e+06
Fumaric acid	614	1.012	115.005	7.73888	[M-H]-	71.01102:107 71.01221:36 71.01339:36 71.01575:36 71.01693:36 71.02284:36	C4H4O4	Dicarboxylic acids and derivatives	VZCYOOQTPOCHFL-OWOJBTEDSA-N	C00122	444972	HMDB0000134	Organic acids and derivatives	Carboxylic acids and derivatives	3657038	2476842	4130509	3421463
Gomisin A	11901	12.107	417.187	7.91005	[M+H]+	137.09283:36 152.06578:71 165.07132:107 197.05916:71 198.06657:107 209.05402:107 210.06314:71 211.07878:107 213.05188:142 219.08023:71 221.09656:71 225.05379:107 226.05438:71 227.0741:107 229.04611:71 229.0822:71 233.09282:71 235.11871:107 237.04753:71 239.07098:107 241.07254:106 242.06007:107 246.10083:71 249.08914:107 253.04955:71 254.06129:71 255.0549:142 255.10194:71 256.07288:177 257.08389:1…	C23H28O7	Hydrolyzable tannins	ZWRRJEICIPUPHZ-UHFFFAOYSA-N	---	3001662	HMDB0252910	Phenylpropanoids and polyketides	Tannins	3556090	3773868	2866342	3.39877e+06
Ginsenoside RG2	37186	7.559	829.498	3.09827	[M+FA-H]-	59.01039:106 68.99632:36 71.01618:177 73.02922:71 85.02692:142 89.02576:293 97.02809:36 101.02721:332 101.03709:35 103.03784:289 113.02544:243 119.03426:255 127.04025:107 131.04137:107 133.05305:36 143.03752:311 145.04601:36 159.02475:36 159.03714:178 161.0424:596 163.06204:348 205.0598:35 205.06984:282 243.19812:71 373.26743:30 391.28549:142 453.13699:36 473.95673:36 475.37479:2404 529.3775:36 5…	C42H72O13	Triterpenoids	AGBCLJAHARWNLA-UHFFFAOYSA-N	---	---	HMDB0035395	Lipids and lipid-like molecules	Prenol lipids	3289497	3444929	3260749	3331725
Ginsenoside B2	43321	4.508	991.547	1.16989	[M+HCOO]-	59.01405:975 71.0097:35 71.01324:294 85.02513:36 85.02772:107 87.01307:71 89.0253:938 101.02685:312 103.03892:142 113.01623:35 113.02518:630 119.03404:732 125.02122:71 131.03484:107 143.03586:243 145.04941:71 149.04509:107 159.02493:36 159.0267:178 161.04617:1041 163.05688:212 177.05351:30 179.05824:482 205.06049:71 205.07254:177 349.15115:107 391.26639:36 457.36115:36 475.37906:890 554.08386:71 …	C48H82O18	Triterpenoids	PWAOOJDMFUQOKB-UHFFFAOYSA-N	C08944	---	HMDB0035749	Lipids and lipid-like molecules	Prenol lipids	2910164	3252513	3100250	3.08764e+06
Quercetin 3-galactoside	14165	3.894	465.102	0.64502	[M+H]+	50.01487:18 53.03701:217 55.01222:36 55.01742:89 57.03307:259 59.0494:36 61.02843:1060 65.03794:36 68.99547:71 69.03159:438 71.04821:111 73.02912:367 79.03673:18 81.03184:271 83.01091:36 85.02808:2469 87.0433:89 89.36963:15 91.03745:1117 93.0343:53 95.04597:71 97.02528:966 99.04312:126 101.04649:18 106.06462:36 107.04917:36 109.02605:224 111.00773:194 111.03433:36 115.03214:18 115.03815:257 115.0…	C21H20O12	Flavonoid O-glycosides	OVSQVDMCBVZWGM-DTGCRPNFSA-N	C10073	5281643	HMDB0030775	Phenylpropanoids and polyketides	Flavonoids	3779522	2783766	2527193	3.03016e+06
Gluconic acid	3109	0.882	195.052	6.10097	[M-H]-	55.01558:36 57.03246:375 58.00803:206 59.01342:2190 60.99205:107 71.00768:35 71.01241:573 72.99303:386 75.00818:5055 85.02922:250 87.00933:477 89.02415:209 99.00956:312 101.03252:142 119.04458:36 129.01909:765 177.03951:71 195.05025:438	C6H12O7	Medium-chain hydroxy acids and derivatives	RGHNJXZEOKUKBD-IBOZAKBINA-N	C00257	604	HMDB0000625	Organic oxygen compounds	Organooxygen compounds	2949422	2738128	2773002	2820184
Isorhamnetin 3-glucoside	18843	4.182	477.103	2.43134	[M-H]-	71.01487:71 80.80174:30 110.02989:71 111.01501:71 113.02374:71 125.02743:142 137.02525:71 145.02716:71 150.9931:71 151.00343:349 152.01698:71 153.02003:142 157.02304:71 164.00531:71 169.01555:107 171.04222:36 171.04407:71 174.02901:71 175.04085:71 178.98621:71 178.99934:142 179.03876:106 182.03935:71 183.09129:142 197.02046:107 199.03789:177 199.08539:106 201.02184:178 203.03162:107 204.03825:71 …	C22H22O12	Flavonoid O-glycosides	CQLRUIIRRZYHHS-LFXZADKFSA-N	---	5318645	HMDB0302682	Lipids and lipid-like molecules	Prenol lipids	2865009	2779225	2714679	2.7863e+06
Pentosalen	5873	12.963	271.095	3.61495	[M+H]+	50.0127:36 52.99801:107 63.02313:30 65.03544:442 69.06747:360 75.02363:142 77.03912:331 89.03812:107 91.05318:2053 93.92085:30 101.03483:142 103.04816:177 105.03247:142 119.04204:106 119.05122:256 129.03131:1598 131.04662:2747 133.03224:107 145.02127:36 145.02635:142 146.03481:178 146.61678:142 147.04337:23398 157.02441:1578 159.04332:1149 174.01935:142 175.03664:4579 181.01384:30 185.02324:784 1…	C16H14O4	Psoralens	OLOOJGVNMBJLLR-UHFFFAOYSA-N	C09269	10212	HMDB0034376	Phenylpropanoids and polyketides	Coumarins and derivatives	3009595	2917263	2392006	2.77295e+06
Scopoletin	2878	4.427	193.05	4.40301	[M+H]+	50.01478:178 51.02166:885 53.03896:1032 55.0142:71 57.06899:30 65.0333:141 65.03669:765 66.04731:1822 68.99419:142 77.03681:1303 78.04588:142 79.05405:107 81.03295:1507 89.03299:106 89.03564:177 91.05335:221 94.04068:2791 105.02405:141 105.03411:720 106.03987:107 107.04897:203 117.03534:142 121.02615:256 122.03429:5476 132.64128:71 133.02765:19694 134.03741:177 135.04285:71 137.06004:6516 147.033…	C10H8O4	7-hydroxycoumarins	RODXRVNMMDRFIK-UHFFFAOYSA-N	C01752	5280460	HMDB0034344	Coumarins and derivatives	Coumarins and derivatives	2887119	2805968	2279082	2.65739e+06
Ellagic acid	8219	4.009	301	2.35881	[M-H]-	64.99836:71 65.00062:177 77.03834:71 89.03867:401 99.01658:36 99.02216:142 101.034:142 105.03208:142 113.04313:107 115.0174:240 116.03059:208 117.03306:1978 119.01112:229 121.02581:142 127.01481:142 128.02545:107 129.03531:883 131.01555:71 132.021:560 133.02544:632 135.00661:107 141.03133:142 143.01567:358 144.02567:360 145.02907:5790 148.01753:178 149.01932:71 155.01363:201 156.0195:219 157.0268…	C14H6O8	Hydrolyzable tannins	AFSDNFLWKVMVRB-UHFFFAOYSA-N	C10788	5281855	HMDB0002899	Phenylpropanoids and polyketides	Tannins	2367644	2757827	2638270	2.58791e+06
Ginsenoside Rg3	27063	13.047	807.482	4.9908	[M+Na]+	365.09717:217 807.49078:859	C42H72O13	Triterpenoids	RWXIFXNRCLMQCD-UHFFFAOYSA-N	C20778	12901617	HMDB0039546	Lipids and lipid-like molecules	Prenol lipids	2383127	2316898	2391730	2.36392e+06
Kaempferol	6517	4.144	287.056	2.12503	[M+H]+	55.01626:71 65.03441:18 65.03667:71 67.01515:53 68.99765:541 72.88759:15 77.03678:71 79.01411:36 79.05152:89 90.04696:18 93.03275:89 95.0444:18 105.02975:53 107.04749:224 108.01762:36 109.02728:115 111.00748:147 115.04693:89 117.06868:53 119.04987:36 121.02763:647 125.01949:36 127.03654:89 127.05394:89 128.05986:173 130.0612:106 131.04842:71 133.02597:109 135.04115:53 137.02058:265 139.05244:53 1…	C15H10O6	Flavonols	IYRMWMYZSQPJKC-UHFFFAOYSA-N	C05903	5280863	HMDB0005801	Phenylpropanoids and polyketides	Flavonoids	2672362	2238732	2164052	2358382
Isokurarinone	12973	16.933	439.207	9.81304	[M+H]+	312.11008:30 393.13565:35 393.16068:562 409.15598:106 424.18082:106 437.89609:71 439.20908:11367	C26H30O6	8-prenylated flavans	YLTPWCZXKJSORQ-UHFFFAOYSA-N	---	5318581	---	Phenylpropanoids and polyketides	Flavonoids	2509208	2250737	2012790	2.25758e+06
Azelaic acid	2841	4.517	187.098	2.56551	[M-H]-	57.02895:35 57.03424:898 59.02172:30 69.03544:107 81.03738:36 93.03889:36 95.04811:404 97.06635:3116 123.08057:1850 125.09633:13677 127.07627:71 132.68407:30 143.10941:279 169.08501:491 187.09541:828	C9H16O4	Medium-chain fatty acids	BDJRBEYXGGNYIS-UHFFFAOYSA-N	C08261	2266	HMDB0000784	Lipids and lipid-like molecules	Fatty Acyls	2062996	2473290	2176030	2.23744e+06
Maltol	988	3.695	127.039	0.4723	[M+H]+	50.01576:400 51.02265:979 52.03047:194 53.00219:740 53.01853:132 53.03896:12575 53.9932:106 54.00763:142 55.01731:3160 57.03296:107 62.01072:107 63.02324:255 67.01172:71 67.01746:478 68.99533:1780 71.01142:1228 79.01413:36 81.03294:838 83.01202:107 91.0172:30 97.02785:177 109.03023:3310 111.49275:30 126.03311:403 126.67007:142 127.04131:24481	C6H6O3	Pyranones and derivatives	XPCTZQVDEJYUGT-UHFFFAOYSA-N	C11918	8369	HMDB0030776	Organoheterocyclic compounds	Pyrans	2808430	2006525	1887459	2234138
Gallic acid	2205	3.318	169.014	0.23667	[M-H]-	51.02476:159 53.0025:27 53.03927:50 55.01785:27 67.02054:178 69.03363:216 79.01879:352 81.03535:73 95.01166:69 97.03088:116 107.0155:95 108.02641:27 123.00782:185 124.01648:284 125.02298:2093 169.00314:18 169.0159:84	C7H6O5	Hydroxybenzoic acid derivatives	LNTHITQWFMADLM-UHFFFAOYSA-N	C01424	370	HMDB0005807	Benzenoids	Benzene and substituted derivatives	2278822	2182350	2163954	2.20838e+06
trans-Aconitic acid	2357	1.035	173.011	8.14986	[M-H]-	67.01889:954 72.99163:250 77.19228:30 83.01302:421 85.02917:1319 99.00828:263 101.0228:306 111.00773:3713 114.75745:30 129.01802:177 154.99481:177 173.00443:71	C6H6O6	Tricarboxylic acids and derivatives	GTZCVFVGUGFEME-HNQUOIGGSA-N	C02341	444212	HMDB0000958	Organic acids and derivatives	Carboxylic acids and derivatives	1958492	1944709	2188565	2.03059e+06
Schisantherin B	17426	15.115	537.208	3.2948	[M+Na]+	227.10385:30 281.04962:71 295.0918:71 297.11435:142 298.11612:107 299.09045:71 300.09799:107 310.11319:71 312.11465:107 313.10663:142 315.08533:71 319.11658:30 325.10526:71 326.10498:107 328.12427:71 329.09555:142 334.12213:36 340.12518:458 341.13736:142 342.10693:473 343.11426:106 343.14804:106 345.16724:30 352.14417:71 356.12189:106 358.10187:107 366.14645:107 366.16257:107 367.15091:107 371.14…	C28H34O9	Hydrolyzable tannins	BKGUPIVDQHHVMV-UHFFFAOYSA-N	C17814	---	HMDB0258172	Phenylpropanoids and polyketides	Tannins	3034530	2487959	498425	2.00697e+06
Angeloylgomisin H	16779	13.946	523.226	7.4537	[M+Na]+	281.05911:30 314.1127:36 315.12277:177 386.16373:142 409.15271:203 441.18619:107 477.17426:106 477.19263:106 493.15237:35 493.16174:106 505.21722:71 508.21039:142 523.22852:9714	C28H36O8	Hydrolyzable tannins	ZSAUXCVJDYCLRS-CTGKKMONSA-N	---	26204131	---	Phenylpropanoids and polyketides	Tannins	2316626	1800770	1789419	1.96894e+06
Meranzin hydrate	6919	5.034	296.15	2.05977	[M+NH4]+	50.01486:36 51.02575:178 53.03905:187 55.05904:36 57.06908:177 59.0494:71 65.03114:36 65.03454:71 67.05204:344 69.06889:276 77.03817:1852 79.04919:107 79.05293:178 83.01473:71 85.0643:107 89.03314:36 91.05217:142 95.01042:36 102.03867:35 102.04575:177 103.0528:6071 105.06879:891 109.8007:30 115.05318:598 117.06892:739 119.04401:107 121.0603:142 127.04156:35 127.05105:142 128.05696:367 129.06683:1…	C15H18O5	Coumarins and derivatives	KGGUASRIGLRPAX-UHFFFAOYSA-N	---	5070783	HMDB0254461	Phenylpropanoids and polyketides	Coumarins and derivatives	2215216	2065065	1603838	1961373
Trehalose	9704	0.872	365.105	2.35548	[M+Na]+	128.06635:36 155.04501:36 165.59273:30 185.04091:267 201.0349:36 203.05252:2156 265.06601:36 275.07404:254 287.1088:30 305.07544:142 329.15683:36 347.09067:209 347.1351:71 364.00809:71 365.10342:16562	C12H22O11	Glycosyl compounds	HDTRYLNUVZCQOY-LIZSDCNHSA-N	C01083	---	HMDB0000975	Organic oxygen compounds	Organooxygen compounds	2040524	2099931	1687429	1942628
Uridine	4771	2.658	245.074	10.3233	[M+H]+	55.01745:47 57.03204:47 69.02929:36 70.02808:257 96.00423:176 102.9845:10 113.03112:706	C9H12N2O6	Pyrimidine nucleosides	DRTQHJPVMGBUCF-UHFFFAOYSA-N	C00299	6029	HMDB0000296	Nucleosides, nucleotides, and analogues	Pyrimidine nucleosides	2024398	1841624	1952852	1.93962e+06
Oleanolic acid	13001	7.983	439.358	2.43538	[M+H-H2O]+	53.04102:71 55.05168:142 57.07113:107 65.0435:36 67.0508:107 69.06413:36 69.06762:142 79.05157:142 81.06202:71 81.06834:602 83.08237:178 91.05472:142 93.06934:441 95.08549:1073 97.09699:107 105.05714:35 105.07153:241 107.0853:691 109.0962:443 111.11399:71 119.07445:105 119.08517:843 121.09872:599 123.11826:349 133.10049:827 135.11787:625 137.12907:142 143.07726:36 145.09932:142 147.11685:582 149.…	C30H48O3	Triterpenoids	MIJYXULNPSFWEK-GTOFXWBISA-N	C17148	10494	HMDB0002364	Lipids and lipid-like molecules	Prenol lipids	2059046	2007739	1453204	1.84e+06
cis-Aconitate	2349	3.592	173.009	2.89002	[M-H]-	67.02464:71 111.006:142	C6H6O6	Tricarboxylic acids and derivatives	GTZCVFVGUGFEME-IWQZZHSRSA-N	C00417	643757	HMDB0000072	Organic acids and derivatives	Carboxylic acids and derivatives	1733984	1674477	1787815	1732092
Chlorogenic acid	9335	3.61	355.1	6.02643	[M+H]+	53.03693:36 55.0548:71 63.01992:71 69.03615:71 74.01398:30 77.03929:107 79.05282:248 83.05168:71 89.03831:833 91.05338:71 95.04856:71 97.02789:71 103.05408:30 107.04465:177 110.05936:71 111.04154:107 115.05602:30 117.03082:1826 118.08166:107 121.02771:36 126.05364:36 127.04137:107 134.09428:71 135.04613:1802 139.03104:36 143.02692:36 145.02666:2251 147.0811:36 149.05066:36 150.03349:36 153.05685:…	C16H18O9	Cyclic alcohols and derivatives	CWVRJTMFETXNAD-JUHZACGLSA-N	C00852	24207715	HMDB0003164	Organic oxygen compounds	Organooxygen compounds	2479614	2458179	0	1645931
Betulin	12350	7.494	425.377	2.58594	[M+H-H2O]+	50.0148:36 53.03593:71 55.05273:142 67.04623:35 67.05541:183 69.07114:493 77.03931:36 81.06836:833 83.08111:107 91.04805:36 91.05608:107 93.06937:407 95.07732:70 95.08689:905 97.0984:142 99.08628:30 105.06868:424 107.08097:647 109.09917:1691 111.11845:107 117.07183:36 119.08214:790 121.09875:548 123.11362:1152 125.12943:71 129.06351:36 130.07893:71 131.08067:107 133.09892:1000 135.11629:843 137.1…	C30H50O2	Triterpenoids	FVWJYYTZTCVBKE-ROUWMTJPSA-N	C08618	44656670	HMDB0036838	Lipids and lipid-like molecules	Prenol lipids	1774911	1727824	1357861	1.6202e+06
Etofylline	4016	5.039	225.1	9.81794	[M+H]+	53.03693:71 55.01733:142 65.03896:36 77.03928:71 80.04359:106 80.04736:177 103.04695:71 103.05122:142 106.06734:71 115.02744:35 115.05151:527 117.05205:106 117.06571:270 127.05085:206 128.04564:177 129.06664:443 130.06447:934 139.04922:71 140.05167:107 142.06233:177 143.07053:235 144.08228:328 148.23837:30 152.06242:214 154.05798:547 154.0667:708 155.06938:235 156.07707:177 158.06168:526 163.0377…	C9H12N4O3	Xanthines	NWPRCRWQMGIBOT-UHFFFAOYSA-N	---	1892	HMDB0252111	Organoheterocyclic compounds	Imidazopyrimidines	1740105	1520859	1480765	1.58058e+06
3-Methylquercetin	7753	4.186	317.064	3.84778	[M+H]+	65.03551:36 77.03922:36 91.02384:36 92.02487:178 93.03407:71 95.04848:71 111.00153:71 112.98311:30 120.02209:71 121.0276:107 126.0299:71 139.03091:107 149.06937:71 152.00522:71 153.0168:766 160.04805:71 163.07883:30 171.04236:71 177.05418:71 183.04269:107 189.06136:71 200.04544:107 201.04852:71 203.03024:177 217.05452:613 218.05997:178 219.02831:71 227.04448:71 228.04312:286 229.04822:411 231.024…	C16H12O7	Flavonols	IZQSVPBOUDKVDZ-UHFFFAOYSA-N	C10084	5281654	HMDB0002655	Phenylpropanoids and polyketides	Flavonoids	1764998	1493628	1363174	1540600
Biliverdin	19488	15.876	583.25	8.38398	[M+H]+	153.04654:12 235.11044:10 365.08731:24 365.10339:47 375.11688:174 379.11267:24 391.09949:12 391.12445:47 392.12372:36 393.1326:66 406.13123:159 406.18494:24 407.1438:481 421.16138:126 449.17371:10 452.18112:205 453.18979:24 461.15811:36 475.21243:117 476.16995:47 489.15195:24 491.20462:1536 504.18701:36 507.19922:36 519.15875:12 519.18115:132 521.22858:47 521.25415:155 522.23132:24 535.60834:24 5…	C33H34N4O6	Bilirubins	RCNSAJSGRJSBKK-NSQVQWHSSA-N	C00500	5353439	HMDB0001008	Organoheterocyclic compounds	Tetrapyrroles and derivatives	1674829	1498962	1283144	1485645
Glochidone putative	12227	6.607	423.36	4.32254	[M+H]+	52.99907:71 55.05264:425 57.03184:36 57.0668:107 67.05299:456 69.06751:635 79.05395:403 81.06947:959 83.08479:177 91.04788:142 91.05324:473 93.06785:438 95.08535:1415 97.09546:71 103.05392:36 105.06848:878 107.08367:1018 109.10043:1500 111.07981:178 115.04683:36 117.06706:142 119.08344:1255 121.10007:1112 123.1165:647 127.05225:71 128.05658:142 129.07123:142 131.08363:394 133.09866:1272 134.72014…	C30H46O	Triterpenoids	FWBYBHVDDGVPDF-UHFFFAOYSA-N	---	4106989	---	Lipids and lipid-like molecules	Prenol lipids	1634502	1512588	1263360	1470150
Oridonin	10588	16.245	387.179	4.00333	[M+Na]+	128.05986:71 137.05507:178 151.07634:71 159.07364:107 165.05333:107 167.06865:177 168.04726:71 169.06155:107 181.07076:142 183.04276:71 184.04799:232 185.05406:107 191.06667:71 195.0403:107 196.05434:71 197.05328:177 198.06662:107 199.07463:528 201.04662:107 205.08202:71 209.05812:71 211.06865:106 212.04585:233 213.05603:142 214.05629:107 217.07941:71 219.09689:236 221.1133:107 223.08026:107 224.…	C20H28O6	Kaurane diterpenoids	SDHTXBWLVGWJFT-RDQYUEOQSA-N	---	29927679	HMDB0242516	Lipids and lipid-like molecules	Prenol lipids	1473385	1542944	1374114	1463481
Columbianetin	5789	5.258	269.08	4.08803	[M+Na]+	51.991:30 53.03587:36 63.02321:107 67.05418:177 75.02251:36 81.03669:30 83.05161:71 89.03029:35 89.03558:264 91.05463:71 95.04438:30 115.04991:36 117.0292:71 119.33467:30 124.12089:30 128.05983:71 129.03307:297 131.04678:107 133.02757:30 141.06592:71 145.02484:419 147.04185:275 147.26645:30 152.0623:71 157.02638:552 158.03511:178 167.08855:71 171.03503:71 171.0442:142 171.11209:36 173.02187:767 1…	C14H14O4	Angular furanocoumarins	YRAQEMCYCSSHJG-UHFFFAOYSA-N	---	92201	HMDB0244406	Phenylpropanoids and polyketides	Coumarins and derivatives	1376969	1453941	1455987	1.42897e+06
Trigonelline	1264	1.012	138.055	2.24548	[M+H]+	50.01476:719 51.02164:1596 52.01832:175 52.02945:1074 53.00116:321 53.0369:1654 53.99216:71 63.01989:36 65.0378:4860 66.0336:1150 66.045:472 67.04041:505 67.0542:1138 67.9866:71 77.0417:217 78.03223:4989 79.03905:1918 80.04606:489 91.78017:71 92.04912:12884 93.0571:2574 94.06513:10234 96.04111:142 97.02644:107 101.37504:30 105.01826:107 110.05929:177 114.01719:30 120.0421:177 122.01875:36 136.035…	C7H7NO2	Alkaloids and derivatives	WWNNZCOKKKDOPX-UHFFFAOYSA-N	C01004	5570	HMDB0000875	Alkaloids and derivatives	---	1726057	1283026	1063264	1357449
Gomisin O	12965	12.102	439.173	0.06831	[M+Na]+	177.18854:30 268.07925:30 308.05627:30 363.11954:30 373.26312:30 421.16354:30 439.13159:33 439.1698:4297	C23H28O7	Hydrolyzable tannins	GWDFJIBHVSYXQL-SYTFOFBDSA-N	---	5317808	---	Phenylpropanoids and polyketides	Tannins	1566650	1345848	1109534	1.34068e+06
Maltose	12925	0.892	377.083	7.26625	[M+Cl]-	59.01464:506 62.18553:30 71.00903:71 71.01376:447 73.02676:71 83.00947:71 83.01714:36 87.00954:36 89.02435:1324 101.01866:177 101.0229:344 107.03278:30 113.02385:232 119.03414:302 124.99931:36 131.04124:107 143.02565:35 143.03404:177 149.03973:36 161.04404:285 179.05205:1164 215.02673:106 221.06673:379 257.07819:30 263.06842:71 341.10635:724 363.45926:30 377.08728:434	C12H22O11	Glycosyl compounds	GUBGYTABKSRVRQ-DKBJLJRDSA-N	C00208	439186	HMDB0000163	Organic oxygen compounds	Organooxygen compounds	1195875	1219269	1590469	1.3352e+06
p-Coumaric acid	2019	4.163	163.04	2.45339	[M-H]-	51.02222:71 65.03785:1038 67.02346:107 89.03854:546 91.05383:1232 93.03349:10060 104.02227:71 104.02656:508 108.02306:107 116.02438:142 117.03439:2503 118.6959:142 119.05073:46653 119.66068:71 119.97084:71 121.24023:71 127.99986:30 145.02379:107 163.00813:36 163.04216:107	C9H8O3	Cinnamic acids and derivatives	NGSWKAQJJWESNS-ZZXKWVIFSA-N	C00811	637542	HMDB0002035	Phenylpropanoids and polyketides	Cinnamic acids and derivatives	1138225	1250390	1294667	1.22776e+06
hyperoside	manual	3.913	465.103	0.64502	[M+H]+	50.01487:18 53.03701:217 55.01222:36 55.01742:89 57.03307:259 59.0494:36 61.02843:1060 65.03794:36 68.99547:71 69.03159:438 71.04821:111 73.02912:367 79.03673:18 81.03184:271 83.01091:36 85.02808:2469 87.0433:89 89.36963:15 91.03745:1117 93.0343:53 95.04597:71 97.02528:966 99.04312:126 101.04649:18 106.06462:36 107.04917:36 109.02605:224 111.00773:194 111.03433:36 115.03214:18 115.03815:257 115.0…	C21H20O12	---	OVSQVDMCBVZWGM-DTGCRPNFSA-N	C10073	5281643	HMDB0030775	Phenylpropanoids and polyketides	Flavonoids	0	1909000	1759000	1.22267e+06
Loliolide	3022	4.305	197.117	3.04387	[M+H]+	51.02261:86 53.00214:59 53.03585:158 55.01727:81 55.05369:162 57.06787:36 59.04493:24 59.04708:141 65.03776:302 66.04838:24 67.05416:296 69.03024:47 69.06754:47 73.93307:12 77.03796:506 78.04457:59 79.05023:357 81.06823:318 83.04774:24 91.05326:1785 92.05983:24 93.06787:582 94.04059:36 95.04708:234 95.08263:72 103.04683:194 104.05879:24 105.06851:1539 106.77621:36 107.04597:36 107.0837:1383 109.0…	C11H16O3	Benzofurans	XEVQXKKKAVVSMW-WRWORJQWSA-N	---	100332	HMDB0302428	Organoheterocyclic compounds	Benzofurans	1467021	1240284	960073	1.22246e+06
Stachydrine	1430	1.111	144.101	3.40037	[M+H]+	53.00021:36 53.03596:107 55.05381:142 56.04902:392 57.05527:106 58.06407:6392 58.46877:107 60.08099:71 68.048:142 70.06674:142 72.07806:177 82.06152:142 84.05304:257 84.08005:3722 91.48357:30 98.09193:71 98.09471:142 102.05134:426 144.10088:15200	C7H13NO2	Amino acids and derivatives	CMUNUTVVOOHQPW-LURJTMIESA-N	C10172	115244	HMDB0004827	Organic acids and derivatives	Carboxylic acids and derivatives	1275201	1222609	1073347	1.19039e+06
N-Benzoylphenylalanylphenylalinol acetate	13284	12.837	445.211	1.63967	[M+H]+	53.03799:107 77.04057:285 90.78461:36 91.05343:2595 105.03276:13431 115.04406:36 117.06579:2033 134.08299:35 134.09436:1536 152.0954:36 152.10405:107 177.08806:696 193.53709:36 194.11707:3277 224.10403:4155 240.67888:30 252.10031:405 311.18881:30 341.01071:71 370.18097:36 385.17783:107	C27H28N2O4	Amino acids and derivatives	VZPAURMDJZOGHU-SKCDSABHSA-N	---	9832120	---	Organic acids and derivatives	Carboxylic acids and derivatives	1200392	1203041	960555	1.12133e+06
Feruloyltyramine	7644	5.366	314.137	6.01645	[M+H]+	51.0257:71 77.03809:355 78.0447:142 78.0509:36 89.03703:233 91.05476:386 93.06667:307 102.0414:71 103.05128:392 113.90053:30 117.03239:905 119.04542:142 121.06481:2384 134.02777:36 134.03426:203 144.59801:71 145.02504:2282 147.04205:71 149.05759:329 177.0563:4288 188.11203:142 194.0799:142 201.02695:30 296.14102:71 314.08047:71 314.14014:435	C18H19NO4	Methoxyphenols	NPNNKDMSXVRADT-WEVVVXLNSA-N	C02717	5280537	HMDB0029365	Benzenoids	Phenols	1098754	1130898	1022906	1084186
Cellobiose	8083	1.021	325.112	3.56799	[M+H-H2O]+	53.04303:36 55.01834:319 57.03294:451 59.0482:36 61.0272:425 69.02795:71 69.03493:675 71.04451:71 73.02776:258 81.0304:107 83.012:71 85.02919:1899 87.0405:71 91.03725:604 97.02644:844 99.0415:107 101.01947:142 107.04748:36 109.0302:197 115.03037:35 115.03941:177 119.04375:71 127.03654:1134 140.07814:30 145.05022:689 151.03841:71 163.052:71 187.06291:30	C12H22O11	Glycosyl compounds	GUBGYTABKSRVRQ-QRZGKKJRSA-N	C00185	20056755	HMDB0000055	Organic oxygen compounds	Organooxygen compounds	1613684	839461	763595	1.07225e+06
Licoflavonol	9338	8.348	355.116	5.32218	[M+H]+	73.04447:30 107.01546:71 117.06857:30 121.02444:318 133.06306:71 151.06584:36 165.01352:71 173.04941:71 173.06049:297 183.04257:30 197.06096:71 201.05038:71 211.03786:71 229.04594:317 246.09184:30 257.04547:71 299.05365:4936 311.05203:71 346.11591:30 355.1189:996	C20H18O6	6-prenylated flavones	TVMHBSODLWMMMV-UHFFFAOYSA-N	---	5481964	HMDB0038479	Phenylpropanoids and polyketides	Flavonoids	1107950	1189498	899266	1.06557e+06
Osthenol	4234	9.036	231.101	1.60103	[M+H]+	63.02334:36 65.03791:634 77.03692:107 91.05348:2916 103.05277:178 112.04604:30 118.03912:71 119.04856:1183 121.0186:36 131.05026:142 133.05858:71 147.04216:5954 162.06158:30 174.52357:71 175.03908:29627 189.04826:177 216.07042:36 231.10176:212	C14H14O3	7-hydroxycoumarins	RAKJVIPCCGXHHS-UHFFFAOYSA-N	C18080	5320318	HMDB0034130	Phenylpropanoids and polyketides	Coumarins and derivatives	1207025	1081194	879728	1.05598e+06
Zearalenone	7838	0.872	319.153	2.75729	[M+H]+	53.04102:71 55.01837:142 56.04897:107 57.03403:36 61.02723:177 68.04794:271 70.06316:767 71.05756:71 73.0266:71 79.02164:36 80.05112:184 82.06272:334 83.05295:71 85.07452:71 86.05927:219 93.03821:107 94.06518:807 95.06086:553 96.04804:256 96.06454:471 97.03065:107 97.07486:107 98.05853:290 99.05133:107 106.06011:107 107.0606:230 108.03954:71 108.07016:201 109.03759:196 109.07714:2164 110.08289:17…	C18H22O5	Zearalenones	MBMQEIFVQACCCH-QBODLPLBSA-N	C09981	5281576	HMDB0031752	Macrolides and analogues	Macrolides and analogues	1233544	1069253	839881	1.04756e+06
Erucamide	8642	22.368	338.341	3.2216	[M+H]+	55.05374:182 57.06792:211 58.06293:24 67.05192:30 69.06759:247 71.08472:92 72.08036:37 79.05278:49 81.06829:80 83.0836:207 85.10036:65 86.05794:37 86.09308:18 93.06252:12 93.06793:78 95.08407:108 97.06653:34 97.10107:120 100.07435:45 107.08087:52 109.10199:64 111.07843:33 111.11687:84 114.0876:67 121.10172:77 123.11349:35 125.09635:50 125.134:24 128.10907:55 135.11613:85 137.13225:24 139.10869:39…	C22H43NO	Fatty amides	UAUDZVJPLUQNMU-KTKRTIGZSA-N	---	5365371	HMDB0244507	Lipids and lipid-like molecules	Fatty Acyls	1289388	964744	888158	1047430
Heraclenin	6528	5.258	287.092	1.18429	[M+H]+	57.07116:142 65.03676:142 67.05315:991 85.05648:71 85.06294:327 89.03838:177 91.05077:71 111.10815:36 115.05913:36 129.03169:357 131.05182:385 135.39528:30 143.08408:71 145.02509:422 147.04381:1750 157.02136:224 159.04202:142 169.07639:30 173.01109:71 173.02585:1014 174.02913:222 175.03531:366 184.03873:36 185.0276:177 187.03825:71 195.04449:36 199.07491:36 201.01309:498 202.03056:177 203.03661:4…	C16H14O5	Psoralens	CTJZWFCPUDPLME-NSHDSACASA-N	---	182251	HMDB0302533	Phenylpropanoids and polyketides	Coumarins and derivatives	1064904	1117263	958701	1046956
Arjunic Acid	19455	13.276	487.341	4.12441	[M-H]-	393.31812:30 423.33112:107 425.35095:178 425.39148:36 443.35001:71 469.30048:35 469.32785:727 487.34521:4481	C30H48O5	Triterpenoids	XJMYUPJDAFKICJ-YZTGESMESA-N	---	15385516	---	Lipids and lipid-like molecules	Prenol lipids	1007353	1014887	985058	1.00243e+06
Marmesin	4873	5.496	247.097	0.8094	[M+H]+	59.04598:30 65.0366:107 68.99408:142 77.03423:36 91.05589:360 103.0482:106 105.06127:71 115.04079:36 115.04831:142 116.0585:107 119.04668:258 128.06131:107 129.06961:107 131.04828:178 133.02745:71 141.06747:71 144.05511:107 147.04344:547 148.04523:142 153.06526:71 155.07785:106 157.05965:142 158.07376:107 159.08055:71 168.06161:71 170.07321:142 173.09367:142 175.03671:1605 176.04208:671 177.05032…	C14H14O4	Psoralens	FWYSBEAFFPBAQU-LBPRGKRZSA-N	C09276	334704	HMDB0030786	Phenylpropanoids and polyketides	Coumarins and derivatives	1121590	1028723	837195	995836
Nandrolone	6053	6.579	275.199	6.75871	[M+H]+	55.01528:71 55.05274:234 65.03674:71 67.05312:142 71.0434:36 79.05035:71 81.06835:107 83.08111:36 91.0534:345 93.06936:107 95.05269:71 97.09701:30 103.05125:36 105.07441:221 107.05048:71 109.09914:71 111.07999:36 115.05003:71 117.07029:188 118.07253:36 119.08211:267 121.09872:71 123.07625:36 127.04771:36 129.06825:107 131.08545:177 133.09241:71 133.10051:323 137.10115:36 145.101:142 147.11345:142…	C18H26O2	Estrogens and derivatives	NPAGDVCDWIYMMC-IZPLOLCNSA-N	C07254	9904	HMDB0002725	Lipids and lipid-like molecules	Steroids and steroid derivatives	1103935	977457	857580	979657
Myristoleic acid	4106	11.991	227.199	8.40667	[M+H]+	53.00122:142 55.05275:2537 57.03408:142 57.0701:1276 65.04354:36 67.05429:207 69.07:2706 71.08244:387 73.06383:71 77.03934:142 79.05412:834 81.07092:430 83.04919:142 83.08242:1283 85.09787:107 91.04675:71 93.0694:440 95.07735:35 95.08556:714 97.06113:349 97.1012:884 107.08537:528 109.10506:177 111.08154:142 121.10034:488 123.11678:71 125.09653:107 135.11307:460 139.10393:71 149.121:35 149.12785:2…	C14H26O2	Long-chain fatty acids	YWWVWXASSLXJHU-WAYWQWQTSA-N	C08322	5281119	HMDB0002000	Lipids and lipid-like molecules	Fatty Acyls	1054250	1033816	808677	965581
p-Hydroxybenzoic acid	1206	4.955	137.025	1.24065	[M-H]-	64.85171:107 65.04163:3898 67.0204:178 73.00871:36 75.02894:252 77.72341:30 92.75931:142 93.03783:20764 94.99779:71 106.69047:30 137.02361:142	C7H6O3	---	FJKROLUGYXJWQN-UHFFFAOYSA-N	C00156	135	HMDB0000500	Benzenoids	Benzene and substituted derivatives	875404	1037065	938678	950382
Nicotinic acid	916	1.271	124.038	14.1084	[M+H]+	50.01295:45 51.02182:94 52.01648:137 52.02964:40 53.03709:316 54.04183:20 77.80965:12 78.03251:733 79.03934:63 80.0476:543 81.05468:46 96.04284:42 106.02721:35 124.03856:376 124.07449:12	C6H5NO2	Pyridinecarboxylic acids	PVNIIMVLHYAWGP-UHFFFAOYSA-N	C00253	---	HMDB0001488	Organoheterocyclic compounds	Pyridines and derivatives	838589	1043032	670013	850545
Oleanane -4H, + 2O	13099	4.573	441.371	2.5602	[M+H]+	55.05184:36 69.06549:71 73.03281:71 81.0673:222 83.08515:107 91.05096:71 93.06689:71 95.08439:142 99.07954:71 105.08187:36 107.08268:142 109.10089:177 119.08395:224 121.09132:106 121.10212:209 123.11391:142 131.08098:107 133.09761:142 135.10681:106 135.11823:202 137.09492:71 143.08266:30 145.10138:178 147.11893:312 149.12471:71 151.10442:107 159.10777:106 161.13287:292 163.14928:71 171.1035:71 17…	C30H48O2	Triterpene saponins-Oleanae+2O-4H	VNGUCOGHCJHFID-UHFFFAOYNA-N	---	---	---	---	---	1124908	633823	788109	848947
Heraclenol	7947	5.249	322.127	3.41479	[M+NH4]+	57.06578:71 65.03439:177 67.05418:1161 69.03493:71 85.0641:722 89.03029:71 89.03691:251 91.05463:107 109.02726:30 117.0292:107 119.04526:71 126.04251:30 129.0251:142 131.0484:513 141.06259:107 143.09055:36 145.02991:614 147.04356:1801 157.02989:855 159.03999:251 171.04054:255 171.07539:106 173.02002:1659 174.02698:274 175.03502:620 177.30812:30 185.02348:296 187.03218:107 191.20428:30 199.03697:2…	C16H16O6	Psoralens	FOINLJRVEBYARJ-LLVKDONJSA-N	---	328236	HMDB0030745	Phenylpropanoids and polyketides	Coumarins and derivatives	902307	862578	722189	829025
2H,8H-Benzo(1,2-b:5,4-b')dipyran-2-one, 10-methoxy-8,8-dimethyl-	5379	4.611	259.096	0.23157	[M+H]+	67.0612:36 91.04945:36 91.0508:71 103.05276:71 117.0704:36 131.03902:71 131.04544:310 143.08075:71 149.01659:71 151.03522:107 160.05193:71 161.05963:71 165.01216:71 170.07004:71 171.0959:71 173.08125:36 177.04521:71 189.01546:106 189.05403:277 193.04771:71 195.08177:36 198.06104:71 201.04895:142 203.06863:107 205.04419:503 215.06749:71 217.04463:373 217.08389:71 219.06197:107 226.06535:107 229.04…	C15H14O4	Linear pyranocoumarins	XYPWCJWXFYYGPA-UHFFFAOYSA-N	C09273	343582	---	Phenylpropanoids and polyketides	Coumarins and derivatives	820090	879628	774364	824694
peucedanol	6076	4.233	263.093	1.02625	[M-H]-	65.00625:71 87.04721:36 91.05528:300 99.00957:36 117.02847:71 119.05087:512 129.03526:71 130.04111:178 131.05084:360 135.0359:36 143.0542:36 145.02226:107 146.03423:71 147.04289:1491 159.04243:142 174.03125:229 174.51828:71 175.0394:8415 183.03482:36 187.02466:70 187.03809:1041 199.06621:36 199.07808:107 203.04224:30 211.03687:773 225.05418:36 227.0705:1051 229.05334:107 245.08363:1527 249.02148:…	C14H16O5	7-hydroxycoumarins	WRTWKAQFZYXAEJ-GFCCVEGCSA-N	---	5374451	---	Phenylpropanoids and polyketides	Coumarins and derivatives	770093	844370	850502	821655
Nicotinamide	889	1.897	123.054	11.0519	[M+H]+	50.01574:54 51.02263:303 52.0173:130 53.03689:504 78.03345:688 79.03904:27 80.04729:1176 96.04385:84 105.04268:27 106.02537:36 123.05434:643	C6H6N2O	Pyridinecarboxamides	DFPAKSUCGFBDDF-UHFFFAOYSA-N	C00153	936	HMDB0001406	Organoheterocyclic compounds	Pyridines and derivatives	878022	1019125	449572	782240
Oxypeucedanin Hydrate	7271	5.674	305.103	4.19532	[M+H]+	53.00312:71 57.06676:177 59.04919:1100 65.0377:107 69.06864:71 77.04036:107 85.0627:36 91.05452:553 101.04189:30 103.04959:177 119.04052:71 119.04817:209 131.04823:1042 147.04338:3108 153.01141:36 159.0451:931 175.03665:194 200.00752:30 202.02199:71 203.03201:10869 305.05505:105 305.10403:936	C16H16O6	Psoralens	PEWFWDOPJISUOK-UHFFFAOYSA-N	---	483513	HMDB0256020	Phenylpropanoids and polyketides	Coumarins and derivatives	893589	748259	652314	764721
Uric acid	2134	2.115	167.02	7.96307	[M-H]-	81.03526:30 96.01508:36 124.01322:178 167.02107:142	C5H4N4O3	Xanthines	LEHOTFFKMJEONL-UHFFFAOYSA-N	C00366	---	HMDB0000289	Organoheterocyclic compounds	Imidazopyrimidines	774143	730745	729307	744732
Methyl chlorogenate	12326	3.804	367.102	3.81364	[M-H]-	59.01207:36 67.02006:142 75.00798:30 83.0513:107 85.02779:107 89.02403:36 93.03355:370 97.0291:71 100.01704:30 108.01585:36 111.00602:71 111.04445:142 113.02215:71 117.03447:71 119.0355:36 123.04487:71 125.02269:71 128.03485:36 134.03519:333 135.0065:36 137.02037:107 142.02582:36 146.06973:36 147.04451:71 155.03096:71 157.08475:71 160.02214:107 161.06013:71 165.00769:36 171.04251:36 171.07002:36 …	C17H20O9	Cyclic alcohols and derivatives	MZNIJRAPCCELQX-AWOKGZDASA-N	---	6476139	---	Organic oxygen compounds	Organooxygen compounds	706038	733457	769835	736443
Xanthyletin	4161	11.084	229.087	5.32551	[M+H]+	53.03589:36 77.04294:36 99.00243:30 115.04993:177 117.06564:71 127.04918:71 128.05667:177 129.06654:177 131.04359:107 139.04416:36 139.04913:142 141.07094:142 142.07729:71 144.05188:107 145.06203:142 152.06058:107 153.06367:142 155.04831:71 155.08324:235 157.06329:213 158.06862:107 165.0677:142 167.0813:107 168.05086:107 169.05969:197 171.04054:142 173.09567:107 176.0441:107 183.08066:252 185.057…	C14H12O3	Linear pyranocoumarins	QOTBQNVNUBKJMS-UHFFFAOYSA-N	C09317	65188	HMDB0302525	Phenylpropanoids and polyketides	Coumarins and derivatives	779489	791302	621731	730841
Acteoside	27154	3.794	623.197	1.66881	[M-H]-	55.01944:36 59.01422:107 71.00982:36 78.29428:30 85.02909:71 96.96416:30 111.00306:107 113.01469:71 113.02215:276 119.03243:36 124.04587:71 132.02089:107 133.03018:724 135.04399:405 136.97275:36 139.04419:71 143.03064:71 153.05316:71 161.01562:249 161.02275:6357 162.01755:36 164.57552:36 167.0266:36 171.02783:36 177.02515:71 179.02596:71 179.03909:259 181.04744:71 184.04384:30 189.01921:71 191.06…	C29H36O15	Coumaric acids and derivatives	FBSKJMQYURKNSU-QPJJXVBHSA-N	C10501	---	HMDB0034843	Phenylpropanoids and polyketides	Cinnamic acids and derivatives	754995	696731	721930	724552
Succinic acid	676	2.045	117.018	7.34921	[M-H]-	73.0442:36 99.93423:142	C4H6O4	Dicarboxylic acids and derivatives	KDYFGRWQOYBRFD-UHFFFAOYSA-N	C00042	1110	HMDB0000254	Organic acids and derivatives	Carboxylic acids and derivatives	693617	730690	718499	714269
Raffinose	16929	0.886	527.157	2.88338	[M+Na]+	170.07388:30 185.0374:71 203.05487:342 275.0675:71 347.10165:374 365.10129:1519 407.07651:36 407.11331:107 437.10141:35 437.13367:106 467.12384:142 467.13898:254 509.11926:36 509.14774:71 525.59033:106 527.16394:17498	C18H32O16	Oligosaccharides	MUPFEKGTMRGPLJ-ZQSKZDJDSA-N	C00492	439242	HMDB0003213	Organic oxygen compounds	Organooxygen compounds	341540	904012	889132	711561
Ethylparaben	2078	6.117	165.056	1.99932	[M-H]-	65.04006:71 91.0203:142 92.02546:982 93.03477:3616 95.01385:539 108.02007:845 123.01358:71 136.01221:142 137.02512:428 165.04892:35 165.05612:142	C9H10O3	Benzoic acid esters	NUVBSKCKDOMJSU-UHFFFAOYSA-N	---	8434	HMDB0032573	Benzenoids	Benzene and substituted derivatives	687949	741688	694643	708093
Ginsenoside Re	41645	9.196	945.54	3.36315	[M-H]-	59.01289:142 61.9881:30 83.01132:36 89.01968:177 101.02219:219 113.02614:235 119.02734:71 119.03345:274 131.04538:36 143.03003:107 159.03635:107 161.04341:350 179.05334:247 402.24933:36 459.39029:142 603.43933:71 621.40009:35 621.43158:742 765.44037:35 765.47137:106 765.49469:177 783.49512:1224 784.50458:71 940.96234:36 942.66278:142 945.54199:58585	C48H82O18	Triterpenoids	PWAOOJDMFUQOKB-UHFFFAOYSA-N	C08944	441921	HMDB0035749	Lipids and lipid-like molecules	Prenol lipids	654903	651974	700982	669286
Madecassic acid	23013	8.588	549.341	4.114	[M+FA-H]-	387.28848:71 391.29895:71 401.27634:71 401.28479:71 409.29367:142 419.28104:107 421.29987:106 421.34018:35 423.28314:71 432.28299:30 443.29819:35 443.31:106 448.07495:30 453.30136:464 455.3046:71 459.34241:177 471.29776:71 485.33316:1185 501.81879:107 503.33774:24328 504.34216:107 545.34741:36	C30H48O6	Triterpenoids	PRAUVHZJPXOEIF-AOLYGAPISA-N	---	73412	HMDB0036670	Lipids and lipid-like molecules	Prenol lipids	682047	679793	640165	667335
Corylifol A	11686	3.667	413.167	12.8518	[M+Na]+	58.06415:30 77.03575:30 95.01867:36 109.02316:36 112.11146:71 127.03845:71 145.02017:36 149.06464:71 152.07655:30 160.07156:36 165.09697:36 172.03851:36 177.04721:107 178.09201:71 186.04993:36 189.14867:71 193.04979:71 195.0623:71 197.10493:107 206.07596:36 215.07379:71 221.08043:36 222.07007:71 224.11267:71 231.0699:36 237.03519:36 237.10429:71 250.0714:71 251.10164:71 253.09705:107 254.11113:71…	C25H26O4	Isoflavones	ZBHUUXLHDOUMKM-REZTVBANSA-N	---	25056407	HMDB0250475	Phenylpropanoids and polyketides	Isoflavonoids	782261	737271	475891	665141
Scoparone	3384	5.343	207.065	1.15906	[M+H]+	65.03916:142 76.02353:36 77.03705:142 78.04489:178 79.05305:107 89.03591:178 91.05497:177 107.0435:487 107.05075:319 108.05735:107 118.03474:106 119.04722:142 121.02496:107 133.01994:71 134.02806:107 135.04323:305 136.05243:220 145.02704:177 146.03212:443 147.04237:107 148.04758:597 151.07338:1528 161.12219:71 163.03821:771 164.04089:71 173.01692:71 174.03128:107 177.01376:107 178.02664:302 179.0…	C11H10O4	Coumarins and derivatives	GUAFOGOEJLSQBT-UHFFFAOYSA-N	C09311	8417	HMDB0030818	Phenylpropanoids and polyketides	Coumarins and derivatives	826020	671870	494423	664104
4-Hydroxybenzoic acid	1208	3.775	137.025	2.70025	[M-H]-	65.03899:1690 67.01659:71 75.02253:177 81.02982:36 91.01504:71 93.03486:25498 94.09186:71 108.02309:269 119.00637:36 136.01723:400 137.02359:346	C7H6O3	Hydroxybenzoic acid derivatives	FJKROLUGYXJWQN-BGGKNDAXNA-N	C00156	---	HMDB0000500	Benzenoids	Benzene and substituted derivatives	593258	689576	675919	652918
Indoxyl Sulfate	1155	4.526	134.06	3.58049	[M+H-SO3]+	51.01967:312 53.03387:107 53.04:178 67.04046:71 77.03683:862 78.03228:106 79.05033:785 104.04318:35 104.0489:274 105.05139:284 106.06157:341 118.06033:30 134.05693:71	C8H7NO4S	Arylsulfates	BXFFHSIDQOFMLE-UHFFFAOYSA-N	C08481	10258	HMDB0000682	Organic acids and derivatives	Organic sulfuric acids and derivatives	670717	655079	555074	626957
Benzoic acid	783	4.121	121.029	2.80923	[M-H]-	51.02365:107 54.01104:30 65.00204:142 65.03824:446 68.99969:107 70.00659:71 82.01043:36 91.01799:359 92.02716:2627 93.03648:792 95.01283:418 106.00045:36 106.00478:71 108.02182:960 120.0217:191 120.6711:71 121.02886:3613	C7H6O2	Benzoic acids	WPYMKLBDIGXBTP-UHFFFAOYSA-N	C00180	---	HMDB0001870	Benzenoids	Benzene and substituted derivatives	599164	603575	662705	621815
Oleanane -2H, +2O, 1COOH, O-HexA-HexA	36905	7.276	823.413	3.32762	[M-H]-	71.01798:36 72.9987:107 85.03162:71 89.02532:142 103.00334:142 111.01347:36 113.02222:177 131.02844:106 131.03647:177 157.02176:36 163.02827:107 175.01558:36 193.03102:1129 469.93542:30 485.31564:71 538.27289:30 547.20105:71 617.35291:30 647.35229:71 647.37372:243 697.39093:30 814.66553:30 820.93555:107 823.41327:23002	C42H64O16	Triterpene saponins-Oleanane-2H+2O+1COOH	SLWCVFLNZDOMEZ-UHFFFAOYNA-N	---	---	---	---	---	599626	679199	579860	619562
Rutin	26322	3.752	609.141	8.42162	[M-H]-	87.00823:30 107.0444:30 110.02264:71 111.00624:107 114.97839:36 124.04446:36 129.05286:36 143.05418:30 150.05185:36 151.00186:177 155.02745:36 161.0298:36 171.04422:30 173.04239:177 177.01753:71 178.9845:35 179.00514:142 181.02649:36 191.03777:71 195.037:36 202.05557:36 205.06564:71 209.0907:36 221.01042:71 232.04524:30 243.02512:71 245.03894:36 254.02399:107 255.02211:177 257.04446:71 269.04709:…	C27H30O16	Flavonoid O-glycosides	IKGXIBQEEMLURG-NVPNHPEKSA-N	C05625	---	HMDB0003249	Phenylpropanoids and polyketides	Flavonoids	636340	543263	607052	595552
Tectochrysin	6287	9.668	267.067	1.16076	[M-H]-	138.02527:30 195.04285:649 223.04012:3046 223.37753:71 224.04683:6302 252.03168:71 252.04059:342 267.04941:35 267.06314:464	C16H12O4	7-O-methylated flavonoids	IRZVHDLBAYNPCT-UHFFFAOYSA-N	C11621	5281954	---	Phenylpropanoids and polyketides	Flavonoids	557597	575053	612604	581751
Stachyose	29424	0.97	665.21	7.33598	[M-H]-	87.01353:36 97.02946:30 101.02157:107 107.04303:30 113.02394:107 119.03118:107 121.02906:30 129.02109:36 131.04297:36 143.03416:319 149.04672:36 161.04596:226 179.05783:619 205.03368:30 221.05856:142 233.06154:36 281.08389:71 323.09879:477 341.09888:283 383.08771:35 383.10968:606 395.62891:30 413.12268:71 443.13864:190 485.13495:35 485.15039:293 503.1546:142 545.17609:107 665.21222:2192	C24H42O21	Oligosaccharides	UQZIYBXSHAGNOE-XNSRJBNMSA-N	C01613	439531	HMDB0003553	Organic oxygen compounds	Organooxygen compounds	486222	549538	656515	564092
Genistin	12683	4.257	433.11	6.3263	[M+H]+	59.04732:15 81.02687:15 87.05125:15 110.0361:18 117.05387:15 119.04413:53 124.15881:15 133.02315:18 137.0555:36 142.08609:15 150.04759:18 153.01558:203 155.05055:18 160.08231:18 163.03996:36 169.04018:18 173.06671:36 177.05852:18 179.02362:18 181.05618:53 188.05659:18 193.04211:18 196.05688:18 201.05516:18 207.05984:18 215.08009:18 219.05394:18 221.06389:36 224.08551:18 225.10078:89 228.06929:36 …	C21H20O10	Isoflavonoid O-glycosides	ZCOLJUOHXJRHDI-UHFFFAOYSA-N	C09126	5281377	HMDB0033988	Phenylpropanoids and polyketides	Isoflavonoids	573941	532272	491735	532649
Phthalic anhydride	1561	16.655	149.022	8.45505	[M+H]+	57.93035:36 61.03037:36 65.03541:177 89.93768:30 121.02277:36 121.03049:107 149.01776:36	C8H4O3	Phthalic anhydrides	LGRFSURHDFAFJT-UHFFFAOYSA-N	---	6811	HMDB0256501	Organoheterocyclic compounds	Benzofurans	588100	489901	497323	525108
Abscisic acid	6084	5.425	263.128	3.68641	[M-H]-	94.04151:30 111.01195:30 122.03869:142 125.06199:71 136.05016:71 138.06519:71 139.07246:107 148.0466:71 151.07793:178 152.08653:142 153.09329:71 159.04436:36 161.09778:71 163.07478:142 164.07948:36 171.07768:36 173.03362:36 183.1205:36 188.0854:71 189.09291:71 198.04857:36 201.14018:107 203.10258:177 204.11742:202 219.13232:35 219.14062:234	C15H20O4	Abscisic acids and derivatives	JLIDBLDQVAYHNE-WEYXYWBQSA-N	C06082	---	HMDB0036093	Lipids and lipid-like molecules	Prenol lipids	543388	560347	443840	515858
Laudanosine	9463	3.794	358.198	8.17976	[M+H]+	56.05435:18 58.06415:2552 69.02814:18 73.0088:53 80.0488:36 83.04803:53 91.0509:53 94.03683:36 95.04604:36 105.06888:71 111.03884:71 115.03973:18 119.04256:71 122.0315:137 129.06693:36 132.08328:36 137.06039:1255 143.0457:107 144.05063:53 145.03375:36 145.06247:89 146.02867:36 146.09818:53 149.05101:36 150.06303:36 151.07332:544 157.09894:36 158.06558:183 159.03696:53 159.07764:71 161.05804:71 16…	C21H27NO4	Benzylisoquinolines	KGPAYJZAMGEDIQ-KRWDZBQOSA-N	C09558	---	HMDB0030213	Organoheterocyclic compounds	Isoquinolines and derivatives	549815	519217	446067	505033
Caffeic acid	2549	3.804	179.035	2.90446	[M-H]-	63.02402:30 107.04993:71 121.02728:36 121.03654:36 134.0369:142 135.04245:395 150.02451:36 165.01514:30 179.03752:142	C9H8O4	Hydroxycinnamic acids	QAIPRVGONGVQAS-DUXPYHPUSA-N	C01197	689043	HMDB0001964	Phenylpropanoids and polyketides	Cinnamic acids and derivatives	485096	539267	486740	503701
Cholic acid	14804	10.296	407.281	0.54017	[M-H]-	243.2023:36 289.2226:177 323.23978:36 325.25296:142 327.27237:107 341.26187:36 343.26791:241 345.27725:177 353.24405:36 371.2616:71 389.25943:71 397.25137:30 405.25674:71 407.28116:3700	C24H40O5	Hydroxy bile acids, alcohols and derivatives	BHQCQFFYRZLCQQ-OELDTZBJSA-N	C00695	221493	HMDB0000619	Lipids and lipid-like molecules	Steroids and steroid derivatives	511702	514305	483799	503269
Peonidin 3-glucoside	14075	4.371	463.118	11.3793	[M]+	84.04288:15 103.05145:15 111.03734:36 124.11812:15 135.05128:18 137.06035:18 147.03717:36 157.05318:18 162.04385:18 168.24229:15 176.07063:18 179.07796:36 189.04839:18 192.06886:18 203.0768:18 210.11453:15 221.11174:18 223.08919:15 228.06918:18 229.05522:89 233.12343:18 239.12367:18 240.10069:36 245.07718:18 257.05087:36 258.05029:248 265.09375:18 266.09726:36 270.08636:18 280.07751:18 284.12479:…	C22H23O11	Flavonoid O-glycosides	ZZWPMFROUHHAKY-OUUKCGNVSA-O	C12141	443654	HMDB0013689	Phenylpropanoids and polyketides	Flavonoids	490637	522372	481680	498230
Catechin	7587	5.767	313.073	15.4918	[M+Na]+	55.01953:71 77.03451:36 103.04714:30 119.04863:71 135.03333:142 135.04474:273 139.05112:30 142.03584:71 155.08537:36 159.08286:71 165.00323:36 165.01585:142 187.07101:177 207.08997:30 215.06348:71 242.05193:36 243.0677:177 257.05078:36 257.07553:71 267.0636:107 270.04941:71 298.02945:35 298.04398:177 313.07736:2721	C15H14O6	Catechins	PFTAWBLQPZVEMU-DZGCQCFKSA-N	C06562	9064	HMDB0002780	Phenylpropanoids and polyketides	Flavonoids	583924	500376	407276	497192
Malvidin 3-glucoside	15440	4.375	493.13	7.11775	[M]+	81.03436:15 101.07328:15 107.04627:18 120.04544:15 122.04847:18 131.07442:18 133.01819:15 147.03543:18 157.07423:18 179.04601:18 182.1145:18 190.08151:15 192.05521:53 195.06229:18 200.06779:15 202.0706:36 208.07211:18 225.05435:18 229.05305:18 233.09555:18 238.06851:18 242.05196:36 254.09323:18 258.05026:36 266.08804:18 270.05176:164 273.03796:36 275.13483:18 282.07864:18 285.12332:36 286.043:36 …	C23H25O12	Flavonoid O-glycosides	PXUQTDZNOHRWLI-OXUVVOBNSA-O	C12140	443652	HMDB0030777	Phenylpropanoids and polyketides	Flavonoids	531566	482302	474447	496105
Karacoline	10241	8.282	378.258	14.9367	[M+H]+	58.06504:107 59.07729:36 118.08152:691 353.02341:30 378.26038:300	C22H35NO4	Aconitane-type diterpenoid alkaloids	HKQZUYOVMYOFIT-UHFFFAOYSA-N	C08693	---	---	Lipids and lipid-like molecules	Prenol lipids	502761	532890	445299	493650
DGMG 18:3	32212	13.43	721.368	6.76497	[M+FA-H]-	59.01612:107 87.00883:71 89.0263:416 101.01656:36 101.02361:178 113.02614:107 119.03651:178 125.02215:107 143.03505:107 159.03458:30 161.0452:107 171.02159:36 179.04959:71 179.05334:142 185.04541:36 221.06624:71 235.07181:71 235.089:206 253.08321:36 263.08398:107 277.21857:1732 287.06256:36 287.07681:142 305.07874:71 323.11096:71 397.13123:4464 406.60211:30 415.14362:1265 675.35272:1436 721.36548…	C33H56O14	DGMG	MPSGDHOYFIUPSO-UHFFFAOYNA-N	---	---	---	---	---	494291	493271	492452	493338
Coumarin	1506	4.172	147.043	9.31693	[M+H]+	53.00012:71 55.05058:36 63.01987:35 65.03664:1347 75.0225:106 82.52835:30 89.0369:71 91.05329:944 118.03735:36 119.04678:216 147.05545:71	C9H6O2	Coumarins and derivatives	ZYGHJZDHTFUPRJ-UHFFFAOYSA-N	C05851	323	HMDB0001218	Phenylpropanoids and polyketides	Coumarins and derivatives	642991	460790	370488	491423
Indole-3-acetic acid	2701	4.903	188.07	0.10634	[M+H-H2O]+	51.0238:142 53.03604:142 55.01851:142 65.03912:498 67.04176:142 67.0544:211 77.03577:178 79.03928:177 79.05175:106 80.04755:177 89.03056:71 89.03983:142 90.04721:107 91.05357:285 93.03571:71 94.02867:187 95.04604:3251 103.05287:177 105.06886:188 107.03036:142 115.04424:195 115.05326:1177 116.04685:107 117.05534:1779 118.06819:404 120.03935:71 130.06476:1066 131.04396:71 131.06805:237 132.08165:32…	C10H9NO2	Indole-3-acetic acid derivatives	SEOVTRFCIGRIMH-UHFFFAOYSA-N	C00954	---	HMDB0000197	Organoheterocyclic compounds	Indoles and derivatives	575208	517591	381098	491299
Citraconic acid	992	1.165	129.019	1.16262	[M-H]-	85.02539:71	C5H6O4	Branched fatty acids	HNEGQIOMVPPMNR-IHWYPQMZSA-N	C02226	643798	HMDB0000634	Lipids and lipid-like molecules	Fatty Acyls	466091	563266	437856	489071
Cimifugin	8262	8.454	329.103	9.54119	[M+Na]+	98.97745:71 128.06003:71 153.01704:216 167.02898:107 168.03291:71 178.02817:71 181.01057:331 183.03159:71 185.05428:107 196.0369:309 198.06093:36 201.17018:30 225.04568:107 232.04503:30 237.05219:71 251.028:71 253.0432:177 265.05002:71 267.05875:71 278.0574:71 281.03568:308 295.05585:423 296.06378:786 299.04214:230 299.0567:659 301.16092:30 311.08487:71 314.0755:202 329.10083:2045	C16H18O6	Chromones	ATDBDSBKYKMRGZ-UHFFFAOYSA-N	C09000	---	HMDB0250254	Organoheterocyclic compounds	Benzopyrans	521070	537692	399764	486175
4,5-Dicaffeoylquinic acid	21085	4.219	515.119	0.83476	[M-H]-	71.01348:36 81.03503:18 89.0202:36 93.03234:89 99.00549:18 99.04457:36 109.02871:53 111.01063:71 111.04758:71 119.04334:18 125.01661:18 131.03171:36 134.03865:53 135.04582:945 137.02716:190 139.03946:18 143.02751:18 149.01942:18 151.04347:36 155.0347:183 159.16115:15 161.02299:152 163.04611:36 171.06296:18 172.52097:36 173.04648:4062 174.04994:18 175.68976:18 178.49734:36 179.03375:2618 180.02992…	C25H24O12	Cyclic alcohols and derivatives	UFCLZKMFXSILNL-PSEXTPKNSA-N	C10468	---	HMDB0030707	Organic oxygen compounds	Organooxygen compounds	427726	474571	511182	471160
Gomisin D	18167	11.461	553.203	2.20533	[M+Na]+	337.11255:71 391.09027:35 391.10971:305 422.13101:142 423.14026:303 429.12503:30 449.15784:107 491.18484:71 491.18796:107 507.15067:69 507.19806:1852 535.19818:142 553.20355:2709	C28H34O10	Hydrolyzable tannins	VLLFEMVDMFTBHG-KMIFWYFFSA-N	C17816	---	HMDB0252911	Phenylpropanoids and polyketides	Tannins	526393	480424	400712	469176
Phthalic acid	2069	3.761	165.02	5.09031	[M-H]-	77.04057:1298 80.02643:36 93.03072:71 93.03343:204 108.02453:36 121.03341:519 165.00787:36	C8H6O4	Benzoic acids	XNGIFLGASWRNHJ-UHFFFAOYSA-N	C01606	---	HMDB0002107	Benzenoids	Benzene and substituted derivatives	445481	466873	484280	465545
Tyrosine	2517	1.177	182.08	4.39364	[M+H]+	52.01636:71 55.01425:71 55.05587:71 63.02441:36 67.04164:107 67.05657:71 68.04568:107 76.01479:71 78.03356:107 80.04866:107 87.0406:323 92.04922:221 94.02444:107 96.04398:955 98.0211:30 106.06307:71 108.03962:306 109.05085:199 120.04071:71 122.04835:106 122.05454:316 123.06696:71 124.03358:348 127.02722:36 133.04716:107 136.03252:71 136.07014:228 138.05048:639 139.05923:107 146.06064:107 151.0627…	C9H11NO3	Amino acids and derivatives	OUYCCCASQSFEME-QMMMGPOBSA-N	C00082	6057;6942100	HMDB0000158	Organic acids and derivatives	Carboxylic acids and derivatives	445739	512482	410266	456162
Tiliroside	25423	5.568	593.129	1.93887	[M-H]-	111.00915:36 143.0461:36 145.02763:244 151.00227:107 161.06239:71 163.04097:107 185.07166:36 192.00743:30 212.0475:36 223.04974:36 227.03325:390 229.04567:107 241.05171:107 247.06059:36 255.03514:494 256.03751:177 257.05307:142 260.20459:30 265.06952:71 284.03336:2976 285.039:3155 307.08908:282 320.15042:30 445.14743:36 447.09406:200 449.16977:71 547.22125:71 547.29346:71 593.13171:4201 593.28888…	C30H26O13	Flavonoid O-glycosides	DVGGLGXQSFURLP-UHFFFAOYSA-N	C17140	57369598	HMDB0260223	Phenylpropanoids and polyketides	Flavonoids	403507	447124	469616	440082
Menisperine	9388	3.964	356.185	4.21128	[M+NH4]+	58.05966:175 58.06394:1285 72.08386:36 93.0665:36 118.07539:36 134.05673:71 137.06152:71 143.05692:71 147.04688:71 153.06705:71 162.06296:71 165.0658:71 170.09521:36 176.06447:71 178.07646:71 179.08487:71 185.07489:71 187.06853:36 189.05162:71 190.08093:142 191.08783:142 194.06976:71 202.07397:71 205.05373:71 206.07129:71 218.06609:36 218.07022:71 219.07594:142 219.09879:71 221.09642:107 228.1256…	C21H26NO4	Aporphines	XQINTCORIZHGFD-AWEZNQCLSA-O	---	---	---	Alkaloids and derivatives	Aporphines	405061	474530	427606	435732
Phenylalanine	2045	3.78	166.086	0.30105	[M+H]+	50.01276:18 53.03689:71 59.04926:53 68.04558:36 69.03143:207 77.03553:36 80.05106:302 81.03037:36 87.0444:53 91.05196:36 93.05302:53 96.07821:53 106.02536:36 106.06291:71 108.07883:36 110.05927:36 117.0565:36 118.06174:130 120.08049:71 122.05746:53 130.06596:18 135.67101:36 136.07648:448 138.09477:53 148.06583:36 166.08562:415 166.12177:71	C9H11NO2	Amino acids and derivatives	COLNVLDHVKWLRT-UHFFFAOYSA-N	C00079	6140	HMDB0000159	Organic acids and derivatives	Carboxylic acids and derivatives	584934	399513	315140	433196
Colchicine	11082	1.183	400.17	12.8194	[M+H]+	55.05277:36 70.06089:36 85.02546:36 97.02523:36 108.03967:30 111.04314:71 118.0574:71 127.03677:30 130.05183:36 134.05708:36 136.06203:36 143.03714:30 146.05225:36 147.05916:36 156.0755:36 158.07245:107 164.08017:71 170.0737:36 174.08284:36 178.08815:107 182.07086:36 186.0632:71 188.06021:36 192.06093:36 200.07959:71 202.09242:71 206.07382:71 208.05986:36 214.06487:36 216.09514:36 220.09496:71 22…	C22H25NO6	Tropones	IAKHMKGGTNLKSZ-INIZCTEOSA-N	C07592	6167	HMDB0015466	Hydrocarbon derivatives	Tropones	0	708095	559595	422563
Alloisoleucine	1108	1.12	132.1	12.1119	[M+H]+	53.03887:71 56.04991:142 58.0639:14140 59.07291:1529 70.06537:36 116.06601:36 132.10043:2164	C6H13NO2	Amino acids and derivatives	AGPKZVBTJJNPAG-UHNVWZDZSA-N	C16434	99288	HMDB0000557	Organic acids and derivatives	Carboxylic acids and derivatives	419023	407240	388712	404992
Aesculetin	2489	3.836	177.019	4.06735	[M-H]-	67.01818:36 79.01872:71 89.03497:106 89.03762:177 93.03929:71 105.03226:177 121.029:71 133.02061:71 133.03032:206 149.02095:71 161.04231:30 177.0157:357	C9H6O4	6,7-dihydroxycoumarins	ILEDWLMCKZNDJK-UHFFFAOYSA-N	C09263	5281416	HMDB0030819	Phenylpropanoids and polyketides	Coumarins and derivatives	380697	377645	435717	398020
Pyrogallol	888	2.735	125.024	0.47991	[M-H]-	51.0242:30 67.01768:23 69.03307:11 79.01949:29 95.0125:19 97.0276:11 123.0136:12 124.01603:42 125.02253:91	C6H6O3	Pyrogallols and derivatives	WQGWDDDVZFFDIG-UHFFFAOYSA-N	C01108	1057	HMDB0013674	Benzenoids	Phenols	338483	343065	507518	396355
Kynurenic acid	2778	3.653	190.052	13.1544	[M+H]+	62.0109:36 63.01786:106 77.03579:36 79.05427:107 89.03721:2772 90.03394:71 92.04671:71 94.02598:71 105.06891:71 111.0433:30 116.04842:3119 117.0387:71 118.05757:71 133.05066:71 143.62172:107 144.04393:9415 147.06618:71 160.0699:142 162.05289:1722 172.0276:36 172.03496:107 185.06799:142 185.07755:71 190.08556:142	C10H7NO3	Quinoline carboxylic acids	HCZHHEIFKROPDY-KZZMUEETNA-N	C01717	3845	HMDB0000715	Organoheterocyclic compounds	Quinolines and derivatives	444627	371555	344574	386919
Seneciphylline	9384	3.667	356.145	3.93096	[M+Na]+	53.03807:36 58.06308:501 70.0598:36 77.03577:36 77.04315:36 81.03316:107 86.05817:36 98.10043:30 105.06457:36 108.04563:71 111.04179:71 120.04245:36 125.09044:36 130.04878:36 134.0686:36 138.08861:71 144.08093:71 145.0726:71 148.07483:107 152.05933:36 161.0349:36 163.02921:36 164.07497:71 165.07182:107 166.0771:71 170.04829:36 172.11403:30 176.06511:36 178.07152:71 181.06938:71 184.06564:36 186.0…	C18H23NO5	Alkaloids and derivatives	FCEVNJIUIMLVML-QPSVUOIXSA-N	C10391	---	HMDB0258231	Alkaloids and derivatives	---	374670	429507	349472	384550
3-Pyridinol	175	1.111	96.0435	8.64184	[M+H]+	50.01573:286 51.02362:689 52.01931:1585 52.02741:321 53.00114:737 53.99523:71 54.00966:107 65.00158:71 67.04384:285 68.04788:1264 78.03468:1157 79.04401:204 96.0452:5613	C5H5NO	Hydroxypyridines	GRFNBEZIAWKNCO-UHFFFAOYSA-N	---	7971	---	Organoheterocyclic compounds	Pyridines and derivatives	402042	374915	372056	383004
Kaempferol 3-O-rutinoside	25425	4.135	593.146	9.17135	[M-H]-	93.03887:30 111.00304:36 111.006:107 125.02272:36 129.02728:30 137.01881:36 145.03413:30 151.00372:71 161.04253:36 165.05116:71 173.01694:71 179.05815:71 197.04887:36 205.09453:36 217.07094:36 223.04515:36 227.03075:235 235.07123:71 242.04544:30 251.10939:36 255.02797:274 255.04364:177 261.0715:30 267.03223:36 269.09698:36 281.05246:36 283.03134:107 284.03287:1967 285.04086:523 291.04987:36 300.0…	C27H30O15	Flavonoid O-glycosides	RTATXGUCZHCSNG-QHWHWDPRSA-N	C21833	5318767	HMDB0302426	Phenylpropanoids and polyketides	Flavonoids	416242	434172	292290	380901
Sebacic acid	3336	5.35	201.114	2.73478	[M-H]-	57.03319:71 83.05014:30 125.10152:30 137.09641:71 139.11087:370 183.1001:272	C10H18O4	Medium-chain fatty acids	CXMXRPHRNRROMY-UHFFFAOYSA-N	C08277	5192	HMDB0000792	Lipids and lipid-like molecules	Fatty Acyls	344264	409727	384230	379407
Peucedanol	5615	4.234	265.107	1.2825	[M+H]+	65.03683:71 68.99316:107 77.03574:71 79.05422:71 91.04284:35 91.05221:417 94.03136:107 102.04581:36 103.0557:107 107.0463:36 115.04271:36 115.04873:107 117.06898:71 119.05019:213 120.05624:107 128.06178:107 130.07434:71 131.05037:107 147.04057:727 148.0526:267 149.05782:142 153.06757:71 155.08716:107 158.07434:107 170.07018:107 173.08508:71 175.03922:2096 176.04459:1482 177.05656:198 183.07169:36…	C14H16O5	7-hydroxycoumarins	WRTWKAQFZYXAEJ-GFCCVEGCSA-N	---	15296614	---	Phenylpropanoids and polyketides	Coumarins and derivatives	439087	364740	330923	378250
Clindamycin	12312	15.552	425.189	4.09232	[M+H]+	81.0694:30 137.13367:30 260.07199:30 328.1337:30 393.1593:30 423.92517:30 425.19391:2868	C18H33ClN2O5S	Amino acids and derivatives	KDLRVYVGXIQJDK-AWPVFWJPSA-N	C06914	29029	HMDB0015321	Organic acids and derivatives	Carboxylic acids and derivatives	451613	368666	312844	377708
Khellactone	5536	4.201	263.089	7.41187	[M+H]+	60.07979:30 79.04774:30 91.05193:304 98.07092:30 103.05538:71 107.06774:36 115.05138:107 119.04675:107 121.02295:36 127.0349:36 128.05821:178 131.03551:36 131.05318:107 133.06149:142 134.03079:71 140.05484:30 143.08379:71 147.03842:177 148.05043:142 150.0694:36 153.0428:36 159.0488:71 159.07532:71 160.04802:71 165.09288:30 171.07535:71 175.0331:499 176.04218:107 181.05743:36 183.06921:36 185.0539…	C14H14O5	Angular pyranocoumarins	HKXQUNNSKMWIKJ-UHFFFAOYSA-N	---	253856	HMDB0243535	Phenylpropanoids and polyketides	Coumarins and derivatives	440721	376880	312445	376682
Psoralen	2664	6.901	187.037	11.1741	[M+H]+	91.05331:30 115.05594:71 131.03877:36 131.05482:107 143.04358:36 156.08572:30 187.03027:36 187.04562:107	C11H6O3	Linear furanocoumarins	ZCCUUQDIBDJBTK-UHFFFAOYSA-N	C09305	6199	HMDB0034272	Coumarins and derivatives	Coumarins and derivatives	386391	383530	351067	373663
Chrysoeriol	7115	7.344	301.07	2.0261	[M+H]+	106.0674:30 153.00659:36 153.01701:107 171.04076:36 185.05232:36 201.04283:36 217.0486:30 229.04425:197 245.15366:36 257.04147:142 258.05215:1192 263.16486:30 286.03311:200 286.04736:1812 300.16614:36 301.0708:2691	C16H12O6	3'-O-methylated flavonoids	SCZVLDHREVKTSH-UHFFFAOYSA-N	C04293	5280666	HMDB0030667	Phenylpropanoids and polyketides	Flavonoids	367911	397075	331417	365468
Diosmetin	8087	7.341	299.056	1.20379	[M-H]-	63.01753:35 63.0231:256 83.01169:36 95.05502:30 107.01514:376 121.03036:36 132.01607:36 132.02252:71 134.0352:107 148.01059:71 150.99843:177 151.00188:218 182.03407:71 183.04233:71 187.03993:36 187.04376:71 200.049:178 211.03067:35 211.03882:106 212.04059:107 227.03024:275 228.04381:71 239.03819:107 247.59784:30 255.0206:177 256.03641:358 283.01877:107 284.03207:4158 285.03534:71 299.05823:669	C16H12O6	4'-O-methylated flavonoids	MBNGWHIJMBWFHU-UHFFFAOYSA-N	C10038	5281612	HMDB0029676	Phenylpropanoids and polyketides	Flavonoids	356801	364967	340349	354039
Alizarin 1-methyl ether	5213	7.997	255.064	3.41089	[M+H]+	57.06903:71 105.03131:107 106.00529:71 128.06158:330 133.99205:36 135.10814:30 138.04552:36 149.12952:30 152.05733:292 153.06387:107 155.04851:107 156.04736:142 166.03705:36 171.0793:71 180.05884:36 181.06529:773 183.04486:341 184.05199:497 195.04248:107 209.05632:205 211.03627:107 212.04608:700 227.07652:36 239.02794:522 240.0417:1723 244.16864:30 255.05077:71 255.0575:317	C15H10O4	Hydroxyanthraquinones	VRGZEPNGEFBVIZ-UHFFFAOYSA-N	---	80309	---	Benzenoids	Anthracenes	369758	395798	293644	353067
Berberine	8529	5.702	336.123	1.5173	[M]+	84.07629:30 220.06799:30 234.04729:107 263.1015:142 277.0762:71 278.07874:263 283.13495:30 292.09055:307 292.09534:789 293.14145:36 304.09903:250 306.07364:214 318.0506:36 318.06561:71 320.09503:717 321.09958:756 336.12546:2645 336.24634:71	C20H18NO4+	Protoberberine alkaloids and derivatives	YBHILYKTIRIUTE-UHFFFAOYSA-N	C00757	2353	HMDB0003409	Alkaloids and derivatives	Protoberberine alkaloids and derivatives	394442	366136	296419	352332
16-Hydroxypalmitic acid	6539	15.415	271.229	5.64101	[M-H]-	271.23398:71	C16H32O3	Long-chain fatty acids	UGAGPNKCDRTDHP-GPQMBLKYNA-N	C18218	---	HMDB0006294	Lipids and lipid-like molecules	Fatty Acyls	341277	361931	348714	350641
5,7-dihydroxy-2,8-dimethyl-4H-chromen-4-one	3379	4.276	207.063	8.35486	[M+H]+	59.04729:36 72.95606:30 77.03822:142 81.06597:71 89.03584:36 91.05088:71 93.04652:36 102.03589:36 103.05428:177 105.06597:178 115.05023:71 119.08385:36 121.10203:36 131.03912:142 131.04715:306 133.0522:36 135.05453:30 145.09956:30 156.08963:30 161.05618:71 174.03114:36 177.05281:1027 181.1127:30 189.05029:177 207.06779:1168	C11H10O4	Chromones	XSSGQRFNGHRFBC-UHFFFAOYSA-N	---	5318562	HMDB0029472	Organoheterocyclic compounds	Benzopyrans	399419	345619	282709	342582
Hymecromone	2361	5.716	177.055	0.96016	[M+H]+	51.02175:71 53.03905:142 77.03941:363 78.04726:107 91.05218:36 103.04569:35 103.05566:266 106.0415:107 119.05167:30 121.06339:107 131.0471:107 134.03116:107 159.04037:71 162.02951:142 177.04156:35 177.05276:570	C10H8O3	7-hydroxycoumarins	HSHNITRMYYLLCV-UHFFFAOYSA-N	C03081	5280567	HMDB0059622	Phenylpropanoids and polyketides	Coumarins and derivatives	407735	341352	273791	340959
Linustatin	11540	1.163	410.164	3.41325	[M+H]+	61.02605:30 69.03255:71 80.04349:36 81.03286:107 83.04773:36 87.04174:71 88.07596:30 92.04636:36 98.06256:71 100.07567:71 104.10313:107 110.05774:71 111.03843:36 114.05904:71 116.07062:71 122.05894:71 124.03176:36 126.05032:36 138.05185:71 140.06642:36 143.06697:71 146.0773:71 151.06587:36 154.05081:71 156.06108:107 158.08087:71 159.08237:36 162.08974:71 164.07077:71 168.06531:71 172.06372:36 175…	C16H27NO11	Glycosyl compounds	FERSMFQBWVBKQK-CXTTVELOSA-N	C08333	119301	HMDB0303673	Organic oxygen compounds	Organooxygen compounds	390329	323684	302143	338719
Allocryptopine	9946	1.234	370.169	10.9681	[M+H]+	60.45555:30 67.05428:36 69.03269:71 71.04932:71 77.04179:30 81.03176:71 91.05075:71 96.04536:36 103.05272:30 106.06741:71 111.03866:107 118.06954:71 128.0632:30 132.07823:71 134.09436:178 136.03906:71 140.08165:36 144.07733:36 149.07816:71 156.05791:36 158.0565:71 160.07492:71 160.11041:71 162.05971:107 162.08829:142 163.05939:71 164.06572:71 172.04752:36 174.09941:71 176.06482:71 177.103:71 178.…	C21H23NO5	Protopine alkaloids	HYBRYAPKQCZIAE-UHFFFAOYSA-N	C02134	98570	HMDB0302683	Alkaloids and derivatives	Protopine alkaloids	358224	348236	305148	337203
beta-carboline	2116	3.681	169.075	6.21023	[M+H]+	63.02118:107 75.02274:36 79.053:30 89.03851:405 113.03566:142 114.04149:107 115.05479:5652 116.04385:268 128.04118:71 140.04535:410 141.05804:483 142.06601:548 152.05933:71 167.06187:264 168.06775:1635 169.07663:11815	C11H8N2	Beta carbolines	AIFRHYZBTHREPW-UHFFFAOYSA-N	C20157	64961	HMDB0012897	Organoheterocyclic compounds	Indoles and derivatives	363442	337347	292063	330951
Nootkatone	4625	2.317	241.154	10.4497	[M+Na]+	58.05879:35 58.06627:344 68.04809:36 70.06448:413 83.04673:71 84.07887:107 108.07768:71 112.04465:107 126.05074:36 128.09671:71 128.10623:107 149.07323:71 149.08008:107 150.08018:71 163.02916:36 166.09152:30 196.09216:107 241.11679:175 241.14946:1449	C15H22O	Eremophilane, 8,9-secoeremophilane and furoeremophilane sesquiterpenoids	WTOYNNBCKUYIKC-JMSVASOKSA-N	C17914	1268142	HMDB0303909	Lipids and lipid-like molecules	Prenol lipids	165265	263071	552263	326866
Leucinic acid	1050	3.934	131.073	13.5041	[M-H]-	51.02708:36 69.03651:177 85.06524:107 131.06856:36	C6H12O3	Fatty Acyls	LVRFTAZAXQPQHI-UHFFFAOYSA-N	C03264	92779	HMDB0000665	Lipids and lipid-like molecules	Fatty Acyls	283663	306711	323474	304616
Indole-3-ethanol	1931	5.385	162.091	4.50363	[M+H]+	51.02166:71 53.03897:107 63.0266:36 65.0367:178 68.05836:36 77.03805:353 79.04907:71 80.0461:107 91.04801:35 91.05738:214 92.04648:107 93.06933:71 104.04746:71 106.05867:142 115.04849:36 115.05151:107 118.06641:272 119.07137:178 120.07905:1385 134.06017:695 134.09265:142 144.07892:198 162.09352:3093	C10H11NO	3-alkylindoles	MBBOMCVGYCRMEA-UHFFFAOYSA-N	C00955	10685	HMDB0003447	Organoheterocyclic compounds	Indoles and derivatives	352376	300988	248818	300727
N-Methylanthranilic acid	1655	4.276	152.07	3.94554	[M+H]+	51.01979:177 51.02179:244 53.00132:178 53.0391:571 55.01331:71 62.01421:36 65.03687:107 66.04634:107 68.04927:107 76.01371:36 77.03825:836 78.03246:358 79.05426:1123 80.05007:305 82.02481:30 89.0372:142 93.05603:107 94.03141:107 96.04004:473 104.04201:106 104.04773:228 105.05595:352 106.06327:1012 108.0442:327 109.04958:71 114.02653:30 116.04689:561 117.05842:485 122.05477:71 123.0703:36 132.0349…	C8H9NO2	Aminobenzoic acids and derivatives	WVMBPWMAQDVZCM-UHFFFAOYSA-N	C03005	---	HMDB0032609	Benzenoids	Benzene and substituted derivatives	385915	272398	243553	300622
Deoxyelephantopin	9788	11.963	367.114	2.15191	[M+Na]+	107.07652:36 135.0428:71 173.12708:30 199.46664:30 285.07526:36 285.22211:71 293.06635:30 306.09259:36 323.08496:36 337.06396:36 337.07169:71 349.1026:107 349.12357:107 352.08606:71 367.11307:1824	C19H20O6	Terpene lactones	JMUOPRSXUVOHFE-GZZMZBIISA-N	C09388	6325056	---	Lipids and lipid-like molecules	Prenol lipids	308032	324103	268929	300355
Cirsimaritin	7667	9.553	315.084	7.74391	[M+H]+	52.02829:71 68.99164:36 85.02896:36 91.05039:71 108.01295:36 136.00906:788 138.99915:71 154.02092:107 164.00757:899 166.9866:36 182.02084:1682 197.04683:142 208.0569:71 225.05321:71 254.05617:71 264.03607:71 282.04422:233 283.0722:107 290.48761:30 300.05328:142 315.08679:2826	C17H14O6	7-O-methylated flavonoids	ZIIAJIWLQUVGHB-UHFFFAOYSA-N	C17785	188323	HMDB0250276	Flavonoids	Flavonoids	310856	314782	243142	289593
Ginsenoside F2	35135	13.248	783.491	1.17423	[M-H]-	71.01125:36 71.02425:36 89.01756:36 99.00959:71 101.02269:142 113.02809:107 159.03136:71 159.04198:36 161.04372:246 459.38297:177 616.60596:30 621.4397:291 621.47467:141 737.3606:30 783.44061:66 783.49554:4529	C42H72O13	Triterpenoids	SWIROVJVGRGSPO-UHFFFAOYSA-N	C20779	12831933	HMDB0039545	Lipids and lipid-like molecules	Prenol lipids	291695	291530	284730	289318
Canthin-6-one	3858	7.391	221.069	7.01132	[M+H]+	109.10041:30 115.04832:106 139.04074:71 139.04735:177 140.0448:671 142.05876:71 161.13574:30 164.04378:107 166.05656:266 167.0594:443 185.07103:36 191.0587:107 192.06624:613 193.07057:1561 221.06926:6229	C14H8N2O	Indolonaphthyridine alkaloids	ZERVJPYNQLONEK-UHFFFAOYSA-N	C09098	97176	HMDB0249593	Alkaloids and derivatives	Indolonaphthyridine alkaloids	310986	306580	249023	288863
Adenine	1212	1.229	136.061	5.80619	[M+H]+	55.02869:107 65.01285:425 67.03001:188 77.01084:71 92.02211:370 94.0419:107 96.06576:30 109.05206:71 119.03291:1061 136.0191:36 136.06491:589	C5H5N5	6-aminopurines	GFFGJBXGBJISGV-UHFFFAOYSA-N	C00147	190	HMDB0000034	Organoheterocyclic compounds	Imidazopyrimidines	190154	270556	405311	288674
Kaempferol 3-Rhamnoside	16091	4.648	431.094	9.90493	[M-H]-	69.03825:30 82.32718:30 99.00568:36 125.02135:36 150.9968:36 152.99773:30 159.04417:71 167.06831:36 179.03529:71 183.03844:71 185.02895:71 187.03981:71 195.03714:36 196.05716:30 211.04466:71 226.0228:36 227.0341:1032 229.05074:202 229.06136:106 233.00583:36 239.02255:36 239.03557:71 251.09044:30 255.02901:1247 256.04031:257 257.04239:106 260.06711:36 271.14749:71 280.07819:36 284.03366:1885 285.0…	C21H20O10	Flavonoid O-glycosides	SOSLMHZOJATCCP-AEIZVZFYSA-N	C16911	5316673	HMDB0248048	Phenylpropanoids and polyketides	Coumarins and derivatives	267610	294275	281057	280981
3-Phenyllactic acid	2080	4.163	165.058	12.8442	[M-H]-	67.04634:36 72.9915:177 93.03216:71 95.03857:71 95.04815:36 101.03954:229 103.05316:350 117.03454:235 119.05241:547 121.05049:142 121.05512:231 147.03792:35 147.04472:242	C9H10O3	Phenylpropanoic acids	VOXXWSYKYCBWHO-MRVPVSSYSA-N	C05607	444718	HMDB0000563	Phenylpropanoids and polyketides	Phenylpropanoic acids	267216	288139	281787	279047
2,6-Di-tert-butyl-4-hydroxymethylphenol	3802	12.814	219.174	16.3344	[M+H-H2O]+	57.06691:30 79.04911:36 103.05128:36 105.06293:71 109.05962:30 119.07909:71 119.08215:142 121.0895:71 128.06:71 131.09192:36 135.11304:71 143.08737:36 145.0943:142 149.09698:71 159.07028:36 159.1145:107 161.09691:71 161.13252:71 170.0992:36 173.08482:71 175.14474:71 185.12677:36 187.10918:36 203.14247:1026 219.17603:962	C15H24O2	Phenylpropanes	HNURKXXMYARGAY-UHFFFAOYSA-N	---	6929	HMDB0032048	Benzenoids	Benzene and substituted derivatives	348801	254226	226864	276630
Terbuthylazine	4202	3.823	230.115	6.34461	[M+H]+	51.02285:24 53.03915:47 55.01856:59 59.04627:10 74.02026:10 77.03338:36 79.05431:76 81.03575:98 82.06553:59 84.04296:59 91.05231:47 103.04727:12 103.05297:59 105.06178:24 105.06896:102 110.0597:24 115.04885:71 117.05393:100 128.06667:36 130.06168:47 131.06816:24 132.08015:124 133.06042:117 135.06284:24 138.05739:36 142.06444:36 146.06099:93 148.07152:88 149.08022:36 156.06001:59 158.05687:36 159.…	C9H16ClN5	Aminotriazines	FZXISNSWEXTPMF-UHFFFAOYSA-N	C18810	22206	HMDB0258829	Organoheterocyclic compounds	Triazines	300483	277459	243931	273958
2-(7-Methoxy-2-oxochromen-8-yl)-3-methylbut-2-enal	5375	8.278	259.095	4.12974	[M+H]+	55.05065:71 77.03438:71 97.02375:36 102.04136:36 103.05692:199 127.04927:36 131.05011:888 133.06003:71 135.04286:30 141.07603:107 153.06898:71 155.05365:71 161.07011:36 169.06163:71 170.07166:71 171.08102:36 181.06894:107 185.09421:71 189.05186:1265 197.05534:142 198.06274:177 199.04701:71 203.03041:106 203.06638:71 226.06085:107 231.0993:71 259.09628:71	C15H14O4	Coumarins and derivatives	PBAZKMWQUBDDLZ-UHFFFAOYSA-N	---	179620	---	Phenylpropanoids and polyketides	Coumarins and derivatives	289193	279637	242310	270380
5,7-Dimethoxyflavone	6350	7.055	283.091	18.7569	[M+H]+	83.08744:30 265.13876:30 283.0824:36 283.09891:71	C17H14O4	7-O-methylated flavonoids	JRFZSUMZAUHNSL-UHFFFAOYSA-N	C10029	88881	HMDB0036620	Phenylpropanoids and polyketides	Flavonoids	280427	281359	227361	263049
Dipterocarpol	13196	8.254	443.387	3.58602	[M+H]+	69.06408:36 71.08826:30 81.06449:71 91.05198:36 95.0868:107 105.06426:71 107.08522:71 109.09613:36 119.08508:71 121.09863:71 123.10883:71 133.10526:71 135.11778:107 147.11504:36 149.12593:71 159.11787:36 161.13235:107 172.05833:30 173.12709:71 177.16438:71 189.15207:71 189.17136:142 197.14189:30 203.16824:71 203.17824:142 207.17227:142 213.15431:30 217.19307:36 221.18837:238 231.2037:36 235.2048:…	C30H50O2	Triterpenoids	NJICGAVMYWKCMW-GWJXCKMPSA-N	C08622	441676	---	Lipids and lipid-like molecules	Prenol lipids	301874	266011	213043	260309
Formononetin	5782	9.665	269.079	8.62194	[M+H]+	141.06079:36 152.0587:107 155.07784:71 171.03854:36 177.06897:30 180.05653:107 181.0592:71 181.07808:36 195.09099:71 197.05698:142 198.06441:71 207.04688:71 208.05318:71 212.04559:142 225.05777:107 226.06259:177 233.51251:30 236.03989:177 239.06859:71 253.04707:177 254.06328:1858 269.07901:504	C16H12O4	4'-O-methylated isoflavonoids	HKQYGTCOTHHOMP-UHFFFAOYSA-N	C00858	5280378	HMDB0005808	Phenylpropanoids and polyketides	Isoflavonoids	279021	270496	225514	258344
2''-O-rhamnosyl icariside II	23170	10.44	683.228	4.82999	[M+Na]+	169.03583:36 315.07986:35 315.10226:749 352.17786:30 391.12363:71 683.23438:1113	C33H40O14	Flavonoid O-glycosides	TVBJKPLTBPGHDJ-UHFFFAOYSA-N	---	13916070	---	Phenylpropanoids and polyketides	Flavonoids	300768	252012	202423	251734
Maoecrystal A	11590	11.759	411.175	6.61514	[M+Na]+	239.18159:30 393.2099:30 411.18332:957	C22H28O6	Kaurane diterpenoids	DCULYKVTBAXAER-XETVFITMSA-N	---	494944	---	Lipids and lipid-like molecules	Prenol lipids	287165	243722	194824	241904
Dehydroevodiamine	7169	1.856	302.132	10.0288	[M+H]+	68.04807:18 70.06094:53 79.01306:15 81.03564:18 95.04463:18 99.04733:15 112.08472:71 116.07553:36 120.047:15 122.05469:71 126.12632:15 136.07849:18 140.02704:36 140.07019:36 150.05266:18 150.06468:53 152.08:36 158.07962:18 158.08844:53 162.06526:18 162.0974:18 164.07669:71 168.09494:36 175.07631:18 176.0762:36 182.11832:36 192.05719:18 196.0607:36 198.08881:53 202.09058:36 222.09309:36 236.10539:…	C19H15N3O	Quinazolines	VXHNSVKJHXSKKM-UHFFFAOYSA-N	---	9817839	HMDB0250954	Organoheterocyclic compounds	Diazanaphthalenes	366200	333929	0	233376
Chenodeoxycholic acid	16484	13.924	437.29	2.01239	[M+FA-H]-	373.2948:71 391.28308:2599 402.05588:30 409.28589:71	C24H40O4	Hydroxy bile acids, alcohols and derivatives	RUDATBOHQWOJDD-BSWAIDMHSA-N	C02528	10133	HMDB0000518	Lipids and lipid-like molecules	Steroids and steroid derivatives	219835	248086	230825	232915
Ecgonine	2649	1.144	186.111	7.4686	[M+H]+	53.03699:297 55.01948:71 56.05008:142 57.03304:107 58.06194:107 65.03564:107 67.05316:249 68.04687:107 69.05487:71 70.06207:766 71.04818:238 72.0769:71 74.05872:71 80.04996:107 81.06715:71 82.06409:107 83.07222:107 84.08137:581 88.07355:30 94.06529:250 95.0473:178 98.06003:71 99.04308:678 106.06168:107 107.06799:71 113.0564:71 122.09489:1321 124.11488:107 126.08685:1151 140.10495:595 150.08864:10…	C9H15NO3	Tropane alkaloids	PHMBVCPLDPDESM-FKSUSPILSA-N	C10858	91460	HMDB0006548	Alkaloids and derivatives	Tropane alkaloids	284739	229703	180332	231591
Phebalosin	5376	8.934	259.096	3.5508	[M+H]+	53.03706:71 77.03332:36 93.02897:71 103.05432:323 121.06658:71 131.03598:70 131.04721:567 159.05112:71 161.0545:71 177.05292:71 189.0562:997 231.18307:30	C15H14O4	Coumarins and derivatives	YTDNHMHONBWCBV-UKRRQHHQSA-N	---	5320515	---	Phenylpropanoids and polyketides	Coumarins and derivatives	274601	225481	189453	229845
Isoimperatorin	6580	12.958	288.121	5.51848	[M+NH4]+	67.05535:36 69.06758:844 70.58655:30 91.05199:107 103.04263:36 119.04836:107 129.02834:279 131.0372:71 131.05165:491 147.04192:5017 151.90327:30 157.0282:177 159.03828:177 174.03075:142 175.03693:1094 185.01019:35 185.01591:191 202.01234:36 203.03433:9784 215.02806:107	C16H14O4	Psoralens	IGWDEVSBEKYORK-UHFFFAOYSA-N	C16976	68081	HMDB0253646	Phenylpropanoids and polyketides	Coumarins and derivatives	244913	248781	184095	225930
Luteolin	7293	5.707	285.038	6.98147	[M-H]-	65.00172:107 93.04036:30 105.03923:71 107.01083:142 132.02095:142 133.02863:943 149.02269:71 151.00021:178 174.02939:36 175.03383:106 185.06157:71 199.03848:107 199.05827:36 217.04372:71 217.06024:107 227.03244:30 257.03632:36 285.03543:1028	C15H10O6	Flavones	IQPNAANSBPBGFQ-UHFFFAOYSA-N	C01514	5280445	HMDB0005800	Phenylpropanoids and polyketides	Flavonoids	223479	231437	206046	220321
Phytolaccoside E	28195	9.055	849.409	18.3301	[M+Na]+	149.12279:30 173.04805:36 205.07634:36 271.08289:30 355.11456:36 687.36694:71 703.35596:107 745.32513:35 745.34808:190 849.41541:7855	C42H66O16	Triterpenoids	ZMXKPCHQLHYTHY-OWRBLJEPSA-N	---	11657924	HMDB0034637	Lipids and lipid-like molecules	Prenol lipids	271771	223819	161408	218999
Auraptene	7982	13.831	297.153	11.1728	[M-H]-	119.04572:36 149.01514:71 176.03847:30 183.01308:788 184.02023:71 186.87033:30 197.03194:71 279.19101:30 297.15567:684	C19H22O3	Terpene lactones	RSDDHGSKLOSQFK-RVDMUPIBSA-N	---	1550607	HMDB0034054	Lipids and lipid-like molecules	Prenol lipids	274719	191658	190458	218945
Epicatechin	7584	11.126	313.069	1.66098	[M+Na]+	83.085:30 108.05277:30 135.03647:36 135.04298:107 155.58345:30 175.12994:30 203.06056:36 239.07352:30 259.04459:30 313.05225:71 313.06964:323	C15H14O6	Catechins	PFTAWBLQPZVEMU-UKRRQHHQSA-N	C09727	72276	HMDB0001871	Phenylpropanoids and polyketides	Flavonoids	218449	237655	184956	213687
Visamminol	6112	6.747	277.106	5.73785	[M+H]+	67.01299:71 67.05203:107 77.04062:30 85.02936:107 92.99639:142 103.05135:36 122.99857:36 123.00946:142 128.0569:178 129.06519:107 133.02296:71 137.02246:142 149.01486:178 151.03349:107 157.06535:71 161.05606:142 165.01935:142 173.05356:71 177.01535:106 177.04893:177 189.01929:106 189.054:527 193.03601:71 193.05159:106 198.06297:71 201.0509:327 203.07062:177 205.04819:4191 213.08093:107 215.07156:…	C15H16O5	Chromones	LJSWMDKKEBOERP-UHFFFAOYSA-N	C17838	3083595	---	Organoheterocyclic compounds	Benzopyrans	225813	233886	180961	213553
3,4-Dihydroxybenzoate	1694	3.916	153.019	1.11097	[M-H]-	65.0004:36 65.00379:107 65.03999:71 91.02571:142 108.02605:301 109.03294:342 111.36843:30 135.0164:36	C7H6O4	Hydroxybenzoic acid derivatives	YQUVCSBJEUQKSH-UHFFFAOYSA-N	C00230	---	HMDB0001856	Benzenoids	Benzene and substituted derivatives	212330	212880	209914	211708
Bergaptol	3224	9.288	203.031	13.4953	[M+H]+	75.01894:36 75.02866:71 91.05338:71 102.04845:71 119.07751:36 131.04048:71 147.04538:296 162.86948:30 175.03329:71 185.04843:36 203.03041:235	C11H6O4	Linear furanocoumarins	GIJHDGJRTUSBJR-UHFFFAOYSA-N	C00758	5280371	HMDB0013679	Coumarins and derivatives	Coumarins and derivatives	216378	228485	179523	208129
Wogonin	6437	8.491	285.076	0.87696	[M+H]+	115.04395:36 135.11781:30 139.05084:71 140.06158:142 168.0582:314 171.99582:30 189.05951:30 196.05043:474 203.13628:30 211.03403:71 223.02162:36 223.04048:107 224.04709:71 227.02556:36 251.02328:36 252.03766:605 270.04654:142 270.065:71 285.07297:849	C16H12O5	8-O-methylated flavonoids	XLTFNNCXVBYBSX-UHFFFAOYSA-N	C10197	5281703	---	Phenylpropanoids and polyketides	Flavonoids	221674	238527	164078	208093
Isoferulic acid	2360	4.315	177.055	4.236	[M+H-H2O]+	55.01627:71 63.02213:107 67.05651:30 77.03802:107 78.04587:178 89.03694:816 91.05334:71 97.09832:30 106.04274:71 117.02773:244 134.03575:107 135.12106:30 145.02322:142 149.05745:71 162.03276:36	C10H10O4	Hydroxycinnamic acids	QURCVMIEKCOAJU-HWKANZROSA-N	C10470	736186	HMDB0000955	Phenylpropanoids and polyketides	Cinnamic acids and derivatives	376803	0	242851	206551
Salsolinol	2470	1.234	180.103	5.60794	[M+H]+	57.02763:36 65.03777:36 68.99646:107 77.04167:71 79.05149:71 91.05595:204 102.03983:36 105.0714:71 107.02422:36 111.00301:30 115.04839:211 117.07015:230 119.04371:30 127.04757:71 135.07697:36 137.08621:30 145.0603:388 151.05731:36 155.0605:30 163.06985:107 180.06609:36	C10H13NO2	Tetrahydroisoquinolines	IBRKLUSXDYATLG-LURJTMIESA-N	C09642	91588	HMDB0042012	Organoheterocyclic compounds	Tetrahydroisoquinolines	181993	213562	218973	204843
Indole-3-carboxyaldehyde	1479	4.898	146.058	14.583	[M+H]+	62.92414:36 65.0389:443 77.01828:30 89.03557:107 90.04426:71 91.05328:1273 106.04124:36 117.05649:471 118.06325:1220 146.05872:71	C9H7NO	Indoles	OLNJUISKUQQNIM-UHFFFAOYSA-N	C08493	10256	HMDB0029737	Organoheterocyclic compounds	Indoles and derivatives	221154	209624	170177	200318
Hypoxanthine	1235	1.319	137.043	18.7529	[M+H]+	55.02463:71 55.02671:314 67.02898:71 82.03986:142 83.03763:36 92.02093:142 94.03664:142 110.03289:353 119.03619:349 120.03912:71 137.04367:581	C5H4N4O	Purinones	FDGQSTZJBFJUBT-UHFFFAOYSA-N	C00262	135398638	HMDB0000157	Organoheterocyclic compounds	Imidazopyrimidines	233948	193744	169891	199194
9-Oxononanoic acid	2281	6.238	171.103	0.93511	[M-H]-	71.05714:30 81.03494:30 96.9435:30 127.11279:30 153.09836:30 171.11047:30	C9H16O3	Medium-chain fatty acids	WLGDDELKYAWBBL-UHFFFAOYSA-N	C16322	75704	HMDB0094711	Lipids and lipid-like molecules	Fatty Acyls	179028	216793	195917	197246
Nomilin	17427	16.028	537.208	3.2948	[M+Na]+	267.99149:30 281.04642:107 282.04193:107 322.07404:30 375.11826:327 406.1326:215 407.13666:447 416.04605:71 461.1384:36 461.16251:178 475.19547:71 491.16556:69 491.19666:1513 504.09073:36 519.17291:71 519.20807:107 537.21118:1773	C28H34O9	Limonoids	KPDOJFFZKAUIOE-BIYZDVJRSA-N	C08773	---	HMDB0035772	Lipids and lipid-like molecules	Prenol lipids	227755	189861	169211	195609
Ricinoleic acid	7994	16.082	297.242	3.8016	[M-H]-	143.03322:15 257.18549:15 279.2352:53 297.1142:18 297.23996:89 297.25687:89	C18H34O3	Long-chain fatty acids	WBHHMMIMDMUBKC-UHFFFAOYSA-N	C08365	643684	HMDB0034297	Lipids and lipid-like molecules	Fatty Acyls	198406	195027	192718	195384
LPC(18:1)	16743	17.862	522.354	3.15877	[M+H]+	71.07766:30 104.09898:71 125.00544:36 184.06897:291 187.88879:30 358.12302:30 504.33142:107 504.36609:36 522.34625:284	C26H52NO7P	Lysophosphatidylcholines	YAMUFBLWGFFICM-PTGWMXDISA-N	C03916	5313988	HMDB0002815	Lipids and lipid-like molecules	Glycerophospholipids	210048	214536	136237	186940
N-Phenylglycine	1652	4.526	152.068	14.0724	[M+H]+	51.02081:71 53.03606:71 67.03949:30 77.03456:71 77.04318:71 79.05302:71 94.06271:30 105.05884:36 106.06183:71 109.9846:30 122.05787:36	C8H9NO2	Amino acids and derivatives	NPKSPKHJBVJUKB-UHFFFAOYSA-N	---	66025	HMDB0255227	Organic acids and derivatives	Carboxylic acids and derivatives	214819	188532	156560	186637
Salicylic acid	1209	4.135	137.025	2.70025	[M-H]-	93.03192:36	C7H6O3	Hydroxybenzoic acid derivatives	YGSDEFSMJLZEOE-UHFFFAOYSA-N	C00805	---	HMDB0001895	Benzenoids	Benzene and substituted derivatives	172263	185628	189811	182567
Suberic acid	2361	4	173.082	2.94658	[M-H]-	57.04175:36 81.02992:36 83.05009:301 109.06232:36 109.06525:142 111.08002:403 173.08142:107	C8H14O4	Medium-chain fatty acids	TYFQFVWCELRYAO-UHFFFAOYSA-N	C08278	---	HMDB0000893	Lipids and lipid-like molecules	Fatty Acyls	174051	180347	191029	181809
3',5'-Cyclic GMP	10905	1.454	344.039	2.8485	[M-H]-	96.9658:15 108.01896:53 129.06396:15 133.01567:195 148.05321:15 150.04147:454 298.0972:15	C10H12N5O7P	3',5'-cyclic purine nucleotides	ZOOGRGPOEVQQDX-UUOKFMHZSA-N	C00942	135398570	HMDB0001314	Nucleosides, nucleotides, and analogues	Purine nucleotides	127976	220874	191986	180279
5,7-Dihydroxy-4-methylcoumarin	2875	5.249	193.048	9.27223	[M+H]+	51.02665:71 65.03215:36 65.0378:142 77.03186:36 81.06702:36 91.05466:219 105.02402:36 105.02976:142 109.06683:36 119.04682:218 121.02148:107 123.04192:36 129.06657:30 133.98865:30 147.0334:35 147.04021:177 164.03857:36 193.03571:35 193.04935:442	C10H8O4	7-hydroxycoumarins	QNVWGEJMXOQQPM-UHFFFAOYSA-N	---	5354284	---	Phenylpropanoids and polyketides	Coumarins and derivatives	192620	182715	157711	177682
Scopolamine	8130	3.785	326.142	16.7415	[M+Na]+	55.05069:36 77.03691:36 81.02802:36 85.02546:36 87.03803:36 94.05849:71 101.03798:30 107.04477:36 111.04019:71 115.05164:36 118.06351:36 123.03591:36 127.03835:36 133.08122:36 134.0587:71 138.0555:107 145.05385:36 146.06241:71 149.08681:36 152.10239:71 154.05295:36 159.058:36 161.07744:36 163.05231:71 168.08028:71 170.06456:36 176.04817:36 178.09003:71 181.04652:36 183.06964:71 187.0901:36 190.05…	C17H21NO4	Beta hydroxy acids and derivatives	STECJAGHUSJQJN-FWXGHANASA-N	C01851	---	HMDB0003573	Organic acids and derivatives	Hydroxy acids and derivatives	185393	188596	157524	177171
Palmatine	9188	5.566	352.153	16.8106	[M]+	278.08566:107 292.10007:142 294.10995:177 304.05002:36 307.11981:71 308.12845:268 320.09244:251 320.1376:106 322.09558:193 324.14032:30 334.12259:71 336.12024:542 337.13419:397 352.11835:35 352.15256:1244	C21H22NO4+	Protoberberine alkaloids and derivatives	QUCQEUCGKKTEBI-UHFFFAOYSA-N	C05315	19009	---	Alkaloids and derivatives	Protoberberine alkaloids and derivatives	197169	184072	142436	174559
Harman	2554	3.78	183.091	5.29789	[M+H]+	51.02563:36 57.03929:71 79.04901:71 88.03125:36 89.04087:191 109.06094:36 114.04113:71 115.05291:3258 116.05254:107 127.04916:71 128.05983:142 129.06972:107 140.0416:107 140.05321:107 141.05592:142 142.06221:595 154.0596:177 156.07869:178 167.05772:107 168.07085:505 181.07825:240 182.07996:354 183.09393:5350	C12H10N2	Harmala alkaloids	PSFDQSOCUJVVGF-UHFFFAOYSA-N	C09209	5281404	HMDB0035196	Alkaloids and derivatives	Harmala alkaloids	230407	154643	132860	172637
Taspine	9939	4.521	370.128	0.56737	[M+H]+	58.0629:36 78.0322:36 78.03344:36 122.05901:36 132.04256:30 135.05905:71 141.06091:30 159.04706:30 164.06546:71 177.01314:36 178.04848:30 181.06503:71 190.07909:36 190.11777:71 197.08669:30 208.13025:36 216.10088:36 219.08437:30 232.08315:36 236.0444:36 239.03844:71 242.07751:36 248.12709:71 258.08789:30 265.04279:36 267.02628:71 270.08795:36 278.10611:36 282.04727:71 288.12411:36 295.04095:71 30…	C20H19NO6	Coumarins and derivatives	MTAWKURMWOXCEO-UHFFFAOYSA-N	---	215159	HMDB0258734	Phenylpropanoids and polyketides	Coumarins and derivatives	174199	166838	156238	165758
Nobiletin	11203	7.708	403.139	0.69455	[M+H]+	95.01178:30 129.01901:71 155.10277:36 169.0582:30 179.03467:71 205.09241:30 217.08597:30 225.12578:30 257.14514:30 272.03287:30 283.05222:36 284.06073:142 285.07108:142 297.04218:36 299.052:320 300.05704:71 305.11237:30 313.04742:35 313.06976:218 314.07321:107 327.05844:36 332.05161:36 344.12347:30 346.1377:71 367.10568:36 385.12289:71 403.10693:67 403.13791:4066	C21H22O8	8-O-methylated flavonoids	MRIAQLRQZPPODS-UHFFFAOYSA-N	C10112	72344	HMDB0029540	Phenylpropanoids and polyketides	Flavonoids	155722	173294	148661	159226
4-p-Coumaroylquinic acid	8662	3.747	339.106	5.57345	[M+H]+	55.04969:36 65.0323:36 67.05781:36 73.00756:36 79.05421:36 89.03053:36 89.04243:36 91.05354:449 97.02668:71 107.05936:71 112.07729:30 119.0471:818 121.06034:71 125.0151:36 127.03212:71 129.0605:30 145.0303:107 147.04225:2674 148.07646:71 150.07672:36 159.0475:36 171.04283:36 174.09036:36 177.04721:177 180.0779:71 183.11722:36 192.08051:36 195.07603:36 201.05505:71 204.09344:36 207.08395:36 208.09…	C16H18O8	Cyclic alcohols and derivatives	XWRHBGVVCOSNKO-OPGYGNEESA-N	C10441	5281766	HMDB0301710	Organic oxygen compounds	Organooxygen compounds	196870	179477	100774	159040
DEHP	10751	21.366	391.282	6.92591	[M+H]+	57.06998:99 71.0882:101 113.13966:12 121.026:47 149.01964:1556 167.02501:24 167.02863:154	C24H38O4	Benzoic acid esters	BJQHLKABXJIVAM-UHFFFAOYSA-N	C03690	8343	HMDB0249243	Benzenoids	Benzene and substituted derivatives	181009	145920	149464	158798
Kojic acid	1394	3.653	143.033	7.83031	[M+H]+	50.01377:682 51.02264:364 53.00116:593 53.03894:107 54.00658:107 55.0173:1005 64.99934:30 68.02477:71 69.03261:1141 71.01022:107 81.03292:36 97.02921:178 125.02733:203 143.0352:6676	C6H6O4	Pyranones and derivatives	BEJNERDRQOWKJM-UHFFFAOYSA-N	C14516	3840	HMDB0032923	Organoheterocyclic compounds	Pyrans	206100	143870	123691	157887
Ethyl gallate	3177	4.075	197.045	3.40023	[M-H]-	70.01212:30 83.01421:36 106.00605:107 111.00895:71 111.01781:36 124.01303:248 125.02736:331 130.94316:30 139.00281:71 140.01018:216 168.00514:36 168.0106:71 169.01031:142 169.02307:177 197.03073:35 197.04649:195	C9H10O5	Hydroxybenzoic acid derivatives	VFPFQHQNJCMNBZ-UHFFFAOYSA-N	---	13250	HMDB0033836	Benzenoids	Benzene and substituted derivatives	157103	165537	149918	157519
4-Aminophenol	555	1.172	110.059	11.4483	[M+H]+	53.00122:142 53.03799:142 53.99428:71 55.05483:107 61.00317:30 65.03788:177 66.03254:142 67.04279:620 68.04915:142 75.00925:36 76.01968:107 80.05118:483 82.06151:107 92.05193:107 109.05085:107 110.05943:881	C6H7NO	Aniline and substituted anilines	PLIKAWJENQZMHA-UHFFFAOYSA-N	C02372	403	HMDB0001169	Benzenoids	Benzene and substituted derivatives	183558	147516	141433	157502
Uracil	639	1.262	113.035	3.0964	[M+H]+	70.02927:107 96.00838:142	C4H4N2O2	Pyrimidones	ISAKRJDGNUQOIC-UHFFFAOYSA-N	C00106	1174	HMDB0000300	Organoheterocyclic compounds	Diazines	294950	87860	86618	156476
3'-gamma,gamma-dimethylallylwighteone	12502	5.305	429.163	8.76115	[M+Na]+	118.0878:36 254.09962:71 266.10147:71 269.07962:71 270.10904:71 278.10416:36 283.1134:71 294.09528:177 295.10641:318 298.09692:107 299.0979:71 300.15646:30 311.10464:71 323.09799:294 334.12234:71 347.13766:71 369.08606:71 381.13083:71 381.13904:71 393.14371:71 411.14978:177 429.16379:2873	C25H26O5	Isoflavones	FXJPTJQFJYNFKC-UHFFFAOYSA-N	---	26238934	HMDB0304625	Phenylpropanoids and polyketides	Isoflavonoids	129600	230836	104874	155103
Magnolin	12968	13.52	439.173	1.11573	[M+Na]+	199.04901:30 367.25037:30 439.17615:583	C23H28O7	Furanoid lignans	MFIHSKBTNZNJIK-RZTYQLBFSA-N	---	169234	HMDB0251852	Lignans, neolignans and related compounds	Furanoid lignans	188543	147899	128154	154865
MGMG 18:3	23575	15.056	559.312	2.07398	[M+FA-H]-	208.14598:30 253.10327:142 277.21622:1275 282.34061:30 513.30267:71	C27H46O9	MGMG	HUSISCNTLUEZCN-UHFFFAOYNA-N	---	---	---	---	---	147438	153048	158360	152949
4',5,6,7-Tetramethoxyflavone	8833	10.944	343.118	0.17487	[M+H]+	133.0536:36 139.00131:36 150.02664:71 168.05466:36 209.07652:30 215.14751:30 252.0779:36 253.08548:71 256.07089:71 281.07083:107 282.08997:224 284.05573:71 285.06839:71 297.0733:220 299.0784:71 299.0881:177 309.07425:142 310.07867:71 311.05008:71 311.08719:71 313.0744:506 325.08255:71 327.08347:107 328.07858:71 328.09384:106 343.09613:105 343.11951:897	C19H18O6	7-O-methylated flavonoids	URSUMOWUGDXZHU-UHFFFAOYSA-N	C14472	96118	HMDB0030575	Phenylpropanoids and polyketides	Flavonoids	155912	156274	141750	151312
Linolenic acid	6226	15.607	279.231	2.61431	[M+H]+	55.05697:71 65.03568:71 67.0532:481 79.0517:36 81.06846:177 93.02755:36 93.07085:71 95.08427:107 113.06094:30 121.02792:142 149.02351:480	C18H30O2	Lineolic acids and derivatives	DTOSIQBPPRVQHS-PDBXOOCHSA-N	C06427	5280934	HMDB0001388	Lipids and lipid-like molecules	Fatty Acyls	155542	149394	135917	146951
Benzo(f)quinoline	2460	5.216	180.08	4.38692	[M+H]+	53.03599:107 77.03325:71 79.0467:36 80.04874:142 94.05988:71 105.05442:36 106.06895:107 108.047:142 134.05388:71 147.07112:36 151.05597:107 152.0592:356 153.06923:142 162.08664:36 178.06575:71 179.07414:177 180.07784:1058	C13H9N	Benzoquinolines	HCAUQPZEWLULFJ-UHFFFAOYSA-N	---	6796	HMDB0249008	Organoheterocyclic compounds	Quinolines and derivatives	162842	144637	111786	139755
Benzoylmesaconine	19797	8.226	590.293	5.59042	[M+H]+	278.0484:30 363.18747:30 394.10709:30 431.20367:30 467.19952:71 477.1781:36 485.2023:71 491.22705:30 499.2207:30 555.19666:36 590.27374:176 590.30096:558	C31H43NO10	Aconitane-type diterpenoid alkaloids	PULWZCUZNRVAHT-PUAFOYDXSA-N	---	---	HMDB0249053	Lipids and lipid-like molecules	Prenol lipids	99400	178498	136252	138050
Pseudolaric acid B	13734	7.196	455.168	0.06591	[M+Na]+	69.07123:36 135.11153:71 185.07922:36 189.17172:71 229.10391:107 298.08261:178 309.06473:71 309.07706:71 323.0957:71 337.08524:36 365.10901:107 369.09979:30 379.12662:71 384.12167:222 385.12296:30 455.17194:2829	C23H28O8	Diterpene lactones	VDGOFNMYZYBUDT-UHFFFAOYSA-N	---	---	HMDB0242611	Lipids and lipid-like molecules	Prenol lipids	151363	138530	115593	135162
Quercetin-3-O-glucosyl-6''-acetate	20510	4.395	505.095	6.69176	[M-H]-	74.01627:30 85.0369:36 89.02013:71 97.02921:30 111.00326:71 111.01508:142 116.05943:30 125.00101:36 135.04433:36 147.04663:71 153.03973:71 161.02682:36 165.04788:71 165.05508:363 167.02533:36 175.03064:36 178.99094:36 185.09459:30 198.44589:36 199.04312:570 203.12889:30 213.01895:36 215.00336:36 225.02345:36 227.02908:36 237.17119:30 254.01915:36 255.03519:228 261.07657:36 271.02701:317 272.03482…	C23H22O13	Flavonoid-3-O-glycosides	IGLUNMMNDNWZOA-UHFFFAOYNA-N	---	---	---	---	---	90443	204873	105524	133613
Echinacoside	35224	3.569	785.252	1.00605	[M-H]-	101.02985:36 133.02368:36 157.04941:30 161.02254:426 173.00348:36 179.035:36 191.05698:30 219.04182:36 219.05013:71 228.04305:30 274.03741:30 301.03964:36 350.11325:30 430.09473:36 431.1514:71 459.15503:36 461.1651:71 469.12781:30 487.15067:36 497.32129:30 563.11505:30 599.15869:30 623.15857:35 623.21106:455 639.04083:36 655.13727:30 723.23694:30 739.26715:71 752.29944:30 785.18964:102 785.2486:2…	C35H46O20	Oligosaccharides	FSBUXLDOLNLABB-ISAKITKMSA-N	C10450	5281771	HMDB0251686	Organic oxygen compounds	Organooxygen compounds	134444	114393	140341	129726
Ascorbic acid	2428	1.879	175.024	5.4278	[M-H]-	59.01401:426 71.00964:36 71.01318:243 71.02264:36	C6H8O6	Butenolides	CIWBSHSKHKDKBQ-JLAZNSOCSA-N	C00072	54670067	HMDB0000044	Organoheterocyclic compounds	Dihydrofurans	99502	137866	149397	128922
m-Coumaric acid	2009	4.168	165.054	2.78696	[M+H]+	51.02179:107 65.03685:1524 74.01053:36 77.03453:178 89.04379:36 91.05357:3581 95.04603:178 109.02464:30 119.03795:137 119.04866:3645 123.03602:36 147.03036:35 147.04227:1355	C9H8O3	Hydroxycinnamic acids	KKSDGJDHHZEWEP-SNAWJCMRSA-N	C12621	637541	HMDB0001713	Phenylpropanoids and polyketides	Cinnamic acids and derivatives	130633	144778	108219	127877
Gentisic acid	1696	3.79	153.02	7.38469	[M-H]-	55.01675:71 69.03471:36 83.02353:36 95.01155:213 107.01247:107 108.02191:878 109.03024:221 122.9999:36 124.01165:71 125.06676:36 151.00359:177 153.01323:36	C7H6O4	Hydroxybenzoic acid derivatives	WXTMDXOMEHJXQO-UHFFFAOYSA-N	C00628	---	HMDB0000152	Benzenoids	Benzene and substituted derivatives	119160	139798	122278	127079
Palmitic acid	5689	19.829	255.233	0.35262	[M-H]-	255.21606:36	C16H32O2	Long-chain fatty acids	IPCSVZSSVZVIGE-UHFFFAOYSA-N	C00249	985;135369651	HMDB0000220	Lipids and lipid-like molecules	Fatty Acyls	128912	117492	126695	124366
Arbutin	9251	2.346	317.087	1.63992	[M+FA-H]-	57.03472:71 85.02426:36 87.01086:30 108.02046:507 109.02878:107 133.0222:36 137.02211:36 147.04965:36 255.04454:36 271.09189:71	C12H16O7	Glycosyl compounds	BJRNKVDFDLYUGJ-RMPHRYRLSA-N	C06186	---	HMDB0029943	Organic oxygen compounds	Organooxygen compounds	111242	119570	141936	124249
Citrazinic acid	1726	2.559	154.013	7.53175	[M-H]-	52.01893:24 66.03146:12 110.02405:106	C6H5NO4	Pyridinecarboxylic acids	CSGQJHQYWJLPKY-UHFFFAOYSA-N	---	7425	---	Organoheterocyclic compounds	Pyridines and derivatives	109257	127131	129793	122060
Deoxycholic acid	13803	13.924	391.285	0.9456	[M-H]-	355.27487:30 373.30295:36 391.28586:1067	C24H40O4	Hydroxy bile acids, alcohols and derivatives	KXGVEGMKQFWNSR-LLQZFEROSA-N	C04483	222528	HMDB0000626	Lipids and lipid-like molecules	Steroids and steroid derivatives	117088	112924	127980	119331
Indole-3-acetaldehyde	1868	4.903	160.074	12.3691	[M+H]+	51.02563:36 65.03326:36 79.05275:36 94.04334:30 114.03813:36 117.05044:177 117.05347:239 118.07088:71 130.06277:142 131.06926:71 132.07642:107 158.05978:30 160.07291:107	C10H9NO	3-alkylindoles	WHOOUMGHGSPMGR-UHFFFAOYSA-N	C00637	800	HMDB0001190	Organoheterocyclic compounds	Indoles and derivatives	128163	118768	104182	117038
Quercetin 3-O-glucuronide	18839	3.883	477.067	0.81749	[M-H]-	71.01083:36 93.02938:30 101.01973:71 108.02016:71 111.03997:71 121.02262:36 124.03806:71 125.02584:71 133.01242:36 143.05757:30 145.03073:71 151.00026:429 161.01758:36 163.00125:107 178.99994:279 183.03879:36 187.04211:71 197.1355:36 199.05061:71 203.02652:36 207.05586:30 214.04135:36 219.02216:30 224.03085:30 227.04128:208 237.0238:36 243.02193:71 243.03069:248 247.10863:71 253.11171:36 255.0301…	C21H18O13	Flavonoid O-glycosides	DUBCCGAQYVUYEU-QNBQPPJNNA-N	---	5274585	HMDB0029212	Phenylpropanoids and polyketides	Flavonoids	109236	137704	103380	116773
Angeloylgomisin O	16696	18.138	521.211	6.08195	[M+Na]+	215.08969:30 233.10353:30 299.09509:71 300.08319:71 307.12408:71 312.09708:71 313.09647:71 316.09177:107 321.10388:36 323.13287:107 325.10501:71 326.10727:106 330.0986:141 330.1037:529 331.12128:71 337.13092:142 337.1438:142 341.1734:71 343.10883:107 352.13342:36 357.11493:36 357.12817:107 368.15921:396 369.16104:219 384.1539:71 384.17862:36 399.1817:1209 421.15219:36	C28H34O8	Hydrolyzable tannins	PLKFSXFJGNZAER-XXDSNBTQSA-N	---	91864462	---	---	---	107880	124642	103910	112144
1,3,4,5,6,7-hexahydroxyheptan-2-one	3640	0.873	209.066	3.20472	[M-H]-	55.01936:71 59.01307:221 60.85265:30 71.01328:142 72.99751:36 85.0251:36 89.02525:107	C7H14O7	Monosaccharides	HSNZZMHEPUFJNZ-UHFFFAOYSA-N	C08236	102926	HMDB0254327	Organic oxygen compounds	Organooxygen compounds	123858	84097	128432	112129
P-Coumaroyltyramine	6403	5.174	284.126	5.70165	[M+H]+	77.03552:71 91.04525:35 91.05328:324 93.06924:107 102.03842:36 103.04828:71 119.04984:227 121.06309:427 127.05231:30 144.0569:30 147.04013:533 148.03339:36 153.0463:30 164.07263:71 167.07945:30 200.10098:30 251.95071:30 284.12161:71	C17H17NO3	Coumaric acids and derivatives	RXGUTQNKCXHALN-BJMVGYQFSA-N	---	89322	HMDB0039521	Phenylpropanoids and polyketides	Cinnamic acids and derivatives	115514	119877	95441	110277
Methyl Jasmonate	4882	7.079	247.131	3.39901	[M+Na]+	81.06458:30 91.05207:71 109.06985:30 119.08672:30 128.05838:36 131.04532:36 145.09595:30 148.08305:36 154.07368:30 163.07364:30 173.0571:36 187.06882:36 191.07068:71 218.07469:36 232.10262:71 247.1297:178	C13H20O3	Jasmonic acids	GEWDNTWNSAZUDX-UHFFFAOYSA-N	C11512	6450295	HMDB0036583	Lipids and lipid-like molecules	Fatty Acyls	115839	112448	100065	109451
Soyasaponin I	41485	10.627	941.511	0.72224	[M-H]-	118.93712:30 243.20198:71 941.35876:107 941.42767:69 941.51373:1974	C48H78O18	Triterpene glycosides	PTDAHAWQAGSZDD-UHFFFAOYSA-N	C08983	---	HMDB0034649	Lipids and lipid-like molecules	Prenol lipids	108391	110984	102430	107268
Dodecamethylcyclohexasiloxane	13271	18.383	445.118	0.80877	[M+H]+	73.0431:416 147.06181:431 190.99428:36 207.02826:142 223.06483:71 324.98007:107 341.00909:758 341.76843:30 429.07471:71 429.09793:71	C12H36O6Si6	Organoheterosilanes	IUMSDRXLFWAGNT-UHFFFAOYSA-N	---	10911	---	Organometallic compounds	Organometalloid compounds	123995	105253	89576	106275
Matairesinol	11733	6.745	357.132	5.82414	[M-H]-	71.01723:30 83.01193:177 97.06659:30 121.03038:36 122.034:107 135.02927:36 137.06464:71 147.04437:71 159.0439:30 162.06731:36 173.0625:30 206.05695:36 211.16658:30 221.07901:36 221.09361:71 268.09048:30 298.13089:30 313.13824:36 342.10675:71 357.13251:269	C20H22O6	Dibenzylbutyrolactone lignans	MATGKVZWFZHCLI-LSDHHAIUSA-N	C10682	---	HMDB0035698	Lignans, neolignans and related compounds	Furanoid lignans	95321	109787	111941	105683
Vanillic acid	2137	3.947	167.034	8.14201	[M-H]-	63.02623:36 80.02895:36 108.02746:464 124.01775:30 152.01726:142	C8H8O4	Methoxybenzoic acids and derivatives	WKOLLVMJNQIZCI-UHFFFAOYSA-N	C06672	---	HMDB0000484	Benzenoids	Benzene and substituted derivatives	154570	162141	0	105570
Adenosine	5738	3.478	268.105	5.14726	[M+H]+	71.05299:24 74.0576:10 87.04598:24 108.04708:47 117.0599:12 119.03031:59 122.03149:24 127.0369:24 130.05995:24 134.05396:24 135.65508:24 136.06052:1173 148.0748:36 150.05614:36 153.07104:10 162.0885:24 174.1015:24 176.03157:47 178.07895:36 190.09511:24 204.07143:24 222.07639:12 222.15582:10 250.11581:24 268.0824:93 268.10306:47 268.1467:36	C10H13N5O4	Purine nucleosides	OIRDTQYFTABQOQ-KQYNXXCUSA-N	C00212	60961	HMDB0000050	Nucleosides, nucleotides, and analogues	Purine nucleosides	0	0	316679	105560
Skimmianine	5490	4.455	262.103	15.4898	[M+H]+	107.07973:71 111.0418:36 118.06516:142 137.02261:30 144.07587:142 146.0524:71 147.06612:71 152.05585:36 160.06628:36 160.07693:178 162.09389:71 172.07169:71 189.0735:245 190.0874:435 192.10973:36 216.06236:36 216.09122:71 244.09451:107 262.11288:752	C14H15NO4	Dihydrofuranoquinolines	CKDKGHDDRAMHGK-UHFFFAOYSA-N	C10740	45934464	HMDB0258333	Organoheterocyclic compounds	Quinolines and derivatives	0	156895	155049	103981
Vaccenic acid	7100	20.042	281.247	4.12446	[M-H]-	99.93003:12 281.24503:116	C18H34O2	Long-chain fatty acids	UWHZIFQPPBDJPM-BQYQJAHWSA-N	C08367	5281127	HMDB0003231	Lipids and lipid-like molecules	Fatty Acyls	140524	82560	87390	103491
Citropten	3385	8.43	207.066	4.7811	[M+H]+	59.03012:30 67.05333:71 70.53735:30 89.0373:30 111.04194:36 123.0082:36 133.05565:36 145.02379:71 145.03055:107 147.04251:107 163.03836:71 164.04643:960 167.02765:71 175.0265:36 192.03224:256 207.04799:70 207.06413:712	C11H10O4	Coumarins and derivatives	NXJCRELRQHZBQA-UHFFFAOYSA-N	---	2775	HMDB0032952	Phenylpropanoids and polyketides	Coumarins and derivatives	107529	115939	82824	102097
Decamethylcyclopentasiloxane	9966	18.383	371.096	14.2279	[M+H]+	73.04549:1166 111.0411:36 164.98248:30 205.01102:30 250.96242:107 265.00314:36 265.0123:71 266.99335:589 281.04852:106 285.01279:36 355.06256:142	C10H30O5Si5	Organoheterosilanes	XMSXQFUHVRWGNA-UHFFFAOYSA-N	---	10913	---	Organometallic compounds	Organometalloid compounds	112997	100757	80565	98106.3
Tricin	8334	7.224	331.08	3.6849	[M+H]+	98.98165:36 153.02229:107 187.03636:30 203.03662:36 229.04865:107 242.03215:71 242.05833:107 253.05893:71 258.04556:177 269.03833:71 270.05157:298 273.03546:107 285.02841:71 286.04755:71 287.05426:293 313.03003:71 315.04834:930 316.05493:107 320.09485:36 331.07849:1488	C17H14O7	3'-O-methylated flavonoids	HRGUSFBJBOKSML-UHFFFAOYSA-N	C10193	5281702	---	Phenylpropanoids and polyketides	Flavonoids	99234	106058	87860	97717.3
3-Methylkaempferol	8088	7.703	299.057	1.43786	[M-H]-	61.98837:71 82.01269:30 129.07663:30 136.98918:107 143.04407:36 159.04588:30 165.98759:178 170.03314:36 182.03404:36 187.03032:36 188.04268:30 200.0589:71 211.04491:142 213.01602:71 214.03477:107 223.05302:30 255.02505:36 255.02953:107 256.04535:36 284.02966:540 299.04605:71 299.0582:142	C16H12O6	3-O-methylated flavonoids	VJJZJBUCDWKPLC-UHFFFAOYSA-N	C05902	5280862	HMDB0302564	Phenylpropanoids and polyketides	Flavonoids	89557	91703	107484	96248
Isostearic acid	7219	21.048	283.265	1.3062	[M-H]-	283.26743:127	C18H36O2	Long-chain fatty acids	QIQXTHQIDYTFRH-UHFFFAOYSA-N	C01530	5281;139057051	HMDB0000827	Lipids and lipid-like molecules	Fatty Acyls	99199	87336	101414	95983
Dibutyl phthalate	6199	16.622	279.156	9.85101	[M+H]+	57.06566:142 57.07838:35 65.03539:177 83.01183:30 93.0339:142 121.01657:35 121.02274:350 149.02284:3034	C16H22O4	Benzoic acid esters	DOIRQSBPFJWKBE-UHFFFAOYSA-N	C14214	3026	HMDB0033244	Benzenoids	Benzene and substituted derivatives	95322	104091	84750	94721
Sissotrine	13356	5.744	447.127	2.9969	[M+H]+	127.04007:30 146.08969:36 179.13808:30 237.0569:30 242.05644:142 258.06616:30 270.04959:107 278.1561:30 285.07611:2001 294.44229:30 339.12305:30 363.15021:30 407.06812:30 447.13757:71	C22H22O10	Isoflavonoid O-glycosides	LFEUICHQZGNOHD-UHFFFAOYSA-N	C05376	5358913	HMDB0033990	Phenylpropanoids and polyketides	Isoflavonoids	111435	92822	79883	94713.3
AMP	9034	1.787	348.072	4.9128	[M+H]+	84.04165:12 97.0254:26 111.04481:10 119.03191:15 130.04724:10 136.06061:323 166.09525:10 186.07878:12 202.08275:13 256.12537:34 286.1073:10 287.10699:19 330.15323:22 348.10336:10 348.13998:43	C10H14N5O7P	Purine ribonucleoside monophosphates	UDMBCSSLTHHNCD-KQYNXXCUSA-N	C00020	6083	HMDB0000045	Nucleosides, nucleotides, and analogues	Purine nucleotides	95686	105099	80558	93781
UMP	9579	1.03	323.029	2.4456	[M-H]-	58.00396:71 59.01794:36 71.01147:142 72.99807:36 78.96019:765 83.00956:36 89.88152:30 96.96732:256 101.01173:36 111.0034:71 111.01227:142 135.04259:30 138.97661:107 150.97272:71 150.98306:107 161.01218:36 193.00124:30 210.98973:71 210.99992:107 277.08841:30 323.02325:142	C9H13N2O9P	Pyrimidine ribonucleoside monophosphates	DJJCXFVJDGTHFX-XVFCMESISA-N	C00105	6030	HMDB0000288	Nucleosides, nucleotides, and analogues	Pyrimidine nucleotides	112766	80634	84521	92640.3
Indirubin	5533	5.934	263.083	6.72795	[M+H]+	105.07319:36 139.0479:30 152.0524:36 158.0215:30 170.10498:30 177.04729:36 178.06776:36 190.06422:71 203.04689:36 205.06653:71 206.08009:177 216.06651:36 217.07796:71 221.04718:30 227.05154:36 235.09363:36 245.07729:36 263.07892:275	C16H10N2O2	Indolines	CRDNMYFJWFXOCH-BUHFOSPRSA-N	---	---	HMDB0240743	Organoheterocyclic compounds	Indoles and derivatives	98497	99170	77867	91844.7
Apigenin dimethylether	7036	12.111	299.088	12.2371	[M+H]+	119.09426:30 149.13791:30 176.98703:30 181.06883:71 191.01428:30 200.03159:30 209.01752:36 226.01642:30 241.04858:71 251.03654:30 256.06839:71 281.03531:36 284.06491:71 299.08539:71	C17H14O5	7-O-methylated flavonoids	LZERJKGWTQYMBB-UHFFFAOYSA-N	C10019	5281601	HMDB0132454	Phenylpropanoids and polyketides	Flavonoids	92065	98628	80900	90531
Strophanthin	24802	10.864	733.337	4.58177	[M+Na]+	353.18246:30 733.24756:35 733.33868:1132	C36H54O14	Cardenolide glycosides and derivatives	FHIREUBIEIPPMC-UHFFFAOYSA-N	---	44661998	HMDB0242744	Lipids and lipid-like molecules	Steroids and steroid derivatives	86974	114635	69869	90492.7
Anthranilate	1265	3.809	138.055	1.4487	[M+H]+	51.02279:178 53.00029:177 65.03233:35 65.03799:586 66.03151:71 68.01108:71 68.04694:177 76.01492:177 78.03245:177 80.0488:71 92.04535:107 92.05073:142 94.02731:1011 96.04552:874 120.04398:2944 138.04576:35 138.054:326	C7H7NO2	Aminobenzoic acids and derivatives	RWZYAGGXGHYGMB-UHFFFAOYSA-M	C00108	227	HMDB0001123	Benzenoids	Benzene and substituted derivatives	100126	92679	71445	88083.3
Endocrocin	8988	6.731	313.034	4.88763	[M-H]-	117.02863:30 164.07918:30 180.05397:36 181.06807:71 185.06322:36 195.03902:36 195.05664:71 197.06009:71 199.03813:36 210.03299:107 223.03377:36 225.04944:251 240.04285:71 241.05016:178 255.0289:30 269.03336:71 269.04947:536 298.04651:30 313.03442:219	C16H10O7	Anthracenecarboxylic acids	UZOHDKGTYVTYDZ-UHFFFAOYSA-N	---	160483	---	Benzenoids	Anthracenes	74429	87142	97599	86390
5,6,7-Trimethoxycoumarin	4436	6.051	237.075	1.94031	[M+H]+	77.03577:36 91.05225:71 103.05289:71 116.05444:30 119.04871:36 137.05548:36 146.0287:71 149.01678:178 158.07265:30 162.01715:36 172.11772:30 175.043:71 178.05469:71 179.10432:36 193.04018:71 193.04797:71 203.02693:36 207.02757:107 222.04723:36 222.05141:71 237.07422:208	C12H12O5	Coumarins and derivatives	FOBNRKTURPWTQX-UHFFFAOYSA-N	C09313	148724	---	Phenylpropanoids and polyketides	Coumarins and derivatives	101885	86074	70119	86026
Pseudoanisatin	7911	5.132	321.128	9.21743	[M+Na]+	134.08958:30 220.095:30 231.05702:36 257.09796:36 293.07898:36 293.11499:36 321.12216:322	C15H22O6	Lactones	NOHXYGXFTACADH-VXVUZNDESA-N	---	6708809	---	Organoheterocyclic compounds	Lactones	101568	78285	76192	85348.3
Eudesmin	11492	16.245	409.158	10.1427	[M+Na]+	409.16583:325	C22H26O6	Furanoid lignans	PEUUVVGQIVMSAW-RZTYQLBFSA-N	C10561	234823	---	Lignans, neolignans and related compounds	Furanoid lignans	94627	83142	74885	84218
Acetaminophen	1605	4.275	150.056	0.53313	[M-H]-	64.01955:142 65.99763:107 69.00548:30 92.0123:36 93.0256:245 94.0322:107 107.03698:36 109.01688:198 150.05678:207	C8H9NO2	1-hydroxy-2-unsubstituted benzenoids	RZVAJINKPMORJF-UHFFFAOYSA-N	C06804	1983	HMDB0001859	Benzenoids	Phenols	72468	93488	84050	83335.3
Catechol	482	3.771	109.028	10.9145	[M-H]-	65.00152:36 65.00378:71 91.02302:71 108.02602:177 109.03145:107	C6H6O2	Catechols	YCIMNLLNPGFGHC-UHFFFAOYSA-N	C00090	289	HMDB0000957	Benzenoids	Phenols	83839	78481	85397	82572.3
Benzoylhypaconine	19142	7.941	574.299	3.93522	[M+H]+	184.067:71 217.11864:36 412.14529:30 444.12201:30 451.21469:36 469.22565:71 511.24673:36 556.29626:36 574.30396:345	C31H43NO9	Aconitane-type diterpenoid alkaloids	MDFCJNFOINXVSU-KKBAGPQFSA-N	---	---	HMDB0249052	Lipids and lipid-like molecules	Prenol lipids	86081	82654	73123	80619.3
Toosendanin	20070	9.05	597.229	2.86322	[M+Na]+	383.13226:36 383.14325:142 435.17023:36 493.25516:30 537.19342:71 597.17975:69 597.2312:2091	C30H38O11	Limonoids	NAHTXVIXCMUDLF-QFVYBNKASA-N	---	---	HMDB0259107	Lipids and lipid-like molecules	Prenol lipids	93013	73923	68154	78363.3
Hexamethylcyclotrisiloxane	3931	18.383	223.061	14.3905	[M+H]+	99.93262:30 118.99472:36 133.01134:71 149.0094:36 160.94357:36 164.98116:71 180.97816:30 189.02081:36 191.0045:224 192.86607:30 207.02884:328 223.08641:36	C6H18O3Si3	Organoheterosilanes	HTDJPCNNEPUOOQ-UHFFFAOYSA-N	---	10914	---	Organometallic compounds	Organometalloid compounds	81948	76569	61639	73385.3
Vanillin	1683	4.309	153.054	3.65883	[M+H]+	53.00014:178 63.02324:71 65.03668:2999 67.05077:71 81.03546:107 93.02735:106 93.03141:359 107.06782:36 110.03283:107 125.05716:71	C8H8O3	Methoxyphenols	MWOOGOJBHIARFG-UHFFFAOYSA-N	C00755	1183	HMDB0012308	Benzenoids	Phenols	89083	68373	62043	73166.3
2,6-Di-tert-butylphenol	3400	8.99	207.175	0.82056	[M+H]+	55.05471:36 67.05299:142 79.05145:71 91.05056:71 93.06649:36 99.07911:36 105.06704:71 109.09895:71 119.0865:71 123.07915:30 151.11757:36 189.16347:71 207.17207:107	C14H22O	Phenylpropanes	DKCPKDPYUFEZCP-UHFFFAOYSA-N	---	31405	---	Benzenoids	Benzene and substituted derivatives	73227	79937	65983	73049
2',3'-Cyclic AMP	9908	2.341	328.043	5.48705	[M-H]-	78.96033:30 94.02445:71 101.02741:30 107.036:178 120.05749:30 134.04541:1228 139.0397:30 166.05304:30 212.09796:30	C10H12N5O6P	2',3'-cyclic purine nucleotides	KMYWVDDIPVNLME-UHFFFAOYSA-N	C02353	101812	HMDB0011616	Organic oxygen compounds	Organooxygen compounds	69289	74910	73925	72708
Carnitine	1936	0.928	162.112	2.71417	[M+H]+	58.06207:36 59.07321:71 60.0757:71 85.02562:71 103.03729:142	C7H15NO3	Carnitines	PHIQHXFUZVPYII-ZCFIWIBFSA-N	C00318	10917	HMDB0000062	Organic nitrogen compounds	Organonitrogen compounds	80427	78000	59101	72509.3
Jaceosidin	9970	7.322	329.065	6.10819	[M-H]-	145.03577:36 151.0054:142 161.0211:178 178.99614:30 183.13936:36 199.04662:71 203.03647:107 227.0349:177 243.03282:107 269.03937:36 271.01022:70 271.01944:455 285.04788:71 299.02261:848 309.20367:30 314.03488:141 314.03986:410 329.061:206 329.23407:142	C17H14O7	6-O-methylated flavonoids	GLAAQZFBFGEBPS-UHFFFAOYSA-N	---	5379096	---	Phenylpropanoids and polyketides	Flavonoids	102952	101697	7183	70610.7
Pipecolic acid	1062	1.108	130.086	1.22995	[M+H]+	53.00115:36 55.05268:142 56.04998:107 61.0261:142 68.04675:142 70.06546:4206 84.0825:1934 86.42524:30 130.07878:71 130.08679:257	C6H11NO2	Amino acids and derivatives	HXEACLLIILLPRG-YFKPBYRVSA-N	C00408	439227	HMDB0000070	Organic acids and derivatives	Carboxylic acids and derivatives	210921	0	0	70307
Kaempferitrin	19326	3.867	579.166	8.6503	[M+H]+	57.03283:71 69.0348:30 77.03539:30 85.02255:106 85.02773:239 125.06472:30 129.05035:71 134.0452:36 147.0654:71 169.11409:30 182.12506:30 201.14763:36 207.08302:36 216.06544:36 238.03934:30 242.14474:30 252.08388:36 257.10141:36 261.12704:71 271.0611:36 278.1337:36 283.11722:36 287.05322:2580 288.06644:36 290.86325:30 293.14502:30 304.10507:30 316.11111:36 319.11325:30 325.0943:36 328.11835:71 333…	C27H30O14	Flavonoid O-glycosides	PUPKKEQDLNREIM-QNSQPKOQSA-N	C16981	5323562	HMDB0037438	Phenylpropanoids and polyketides	Flavonoids	108155	102267	0	70140.7
Cucurbitacin I	20989	9.038	513.283	5.00696	[M-H]-	96.97241:30 134.04831:30 187.1017:30 313.14331:30 323.05807:36 328.16104:30 351.08295:36 366.09857:36 387.12079:30 389.28488:36 410.32236:30 445.1409:30 450.25494:71 469.29688:71 495.2829:36 513.28827:336	C30H42O7	Cucurbitacins	NISPVUDLMHQFRQ-DRMFCQGMSA-N	C08800	---	HMDB0250582	Lipids and lipid-like molecules	Steroids and steroid derivatives	68969	71030	65141	68380
Catalpol	10493	10.584	385.115	12.7756	[M+Na]+	147.04872:30 149.03348:71 173.10681:30 191.02983:36 191.03178:71 207.02292:30 227.10587:30 233.07362:30 257.03452:36 264.10065:30 280.10971:30 284.07208:107 285.08243:107 295.13742:36 299.05392:374 312.12192:36 313.06677:619 314.07764:429 316.05692:36 329.08011:36 343.17645:30 355.15625:71 383.98352:71 384.022:36 385.125:2441	C15H22O10	Glycosyl compounds	LHDWRKICQLTVDL-PZYDOOQISA-N	C09773	91520	HMDB0242754	Organic oxygen compounds	Organooxygen compounds	66354	84083	51696	67377.7
Strychnine	8482	10.332	335.18	13.575	[M+H]+	129.04771:30 317.20071:30 335.17731:177	C21H22N2O2	Strychnos alkaloids	QMGVPVSNSZLJIA-FVWCLLPLSA-N	C06522	441071	HMDB0251975	Alkaloids and derivatives	Strychnos alkaloids	80601	57989	57603	65397.7
Linarin	19909	5.328	593.189	4.73713	[M+H]+	95.04872:30 118.08642:30 155.00325:30 225.05008:30 234.16528:30 242.05406:71 270.05399:30 285.07587:1560 328.11459:30 373.12317:30 431.1947:30 447.12231:424 461.70685:30 549.14508:30 593.17694:142 593.21106:106	C28H32O14	Flavonoid O-glycosides	YFVGIJBUXMQFOF-PJOVQGMDSA-N	---	5480901	HMDB0254097	Organooxygen compounds	Flavonoids	62590	81836	50956	65127.3
Oxyberberine	9183	11.461	352.125	19.4253	[M+H]+	219.08003:30 249.05571:36 261.07968:30 264.07983:36 279.05637:36 292.07281:30 307.05499:36 322.08203:71 337.10483:219 352.12781:107	C20H17NO5	Isoquinolones and derivatives	ZHYQCBCBTQWPLC-UHFFFAOYSA-N	---	11066	---	Organoheterocyclic compounds	Isoquinolines and derivatives	66150	67000	60553	64567.7
Apigenin	6418	6.917	269.044	6.13279	[M-H]-	89.04251:30 107.01515:71 117.02695:71 117.03302:338 149.02455:71 151.00037:71 156.07921:30 225.02525:36 227.0351:71 269.04419:339	C15H10O5	Flavones	KZNIFHPLKGYRTM-UHFFFAOYSA-N	C01477	5280443	HMDB0002124	Phenylpropanoids and polyketides	Flavonoids	61418	63296	67367	64027
Licarin A	8174	10.472	327.157	7.64154	[M+H]+	94.04226:30 98.98177:71 122.03613:36 136.04581:36 137.05544:107 151.07675:178 161.09361:30 165.07719:36 173.0519:36 175.5332:36 203.09283:71 203.11082:71 287.08789:30 327.06641:36 327.15518:71	C20H22O4	2-arylbenzofuran flavonoids	ITDOFWOJEDZPCF-AATRIKPKSA-N	C10650	5281836	HMDB0033319	2-arylbenzofuran flavonoids	2-arylbenzofuran flavonoids	60950	72833	55638	63140.3
Glycocholate	18080	8.085	464.304	5.2552	[M-H]-	74.02114:107 384.29504:36 402.30991:71 464.29413:826	C26H43NO6	Glycinated bile acids and derivatives	RFDAIACWWDREDC-FRVQLJSFSA-N	C01921	10140	HMDB0000138	Lipids and lipid-like molecules	Steroids and steroid derivatives	61716	62301	64652	62889.7
p-Coumaraldehyde	1519	4.163	147.044	10.473	[M-H]-	147.0529:30	C9H8O2	Cinnamaldehydes	CJXMVKYNVIGQBS-OWOJBTEDSA-N	C05608	440733	HMDB0040986	Phenylpropanoids and polyketides	Cinnamaldehydes	57515	66506	62972	62331
3-Hydroxybutyric acid	365	1.529	103.04	1.3587	[M-H]-	59.01201:18 59.01632:18	C4H8O3	Beta hydroxy acids and derivatives	WHBMMWSBFZVSSR-GSVOUGTGSA-N	C01089	92135	HMDB0000011	Organic acids and derivatives	Hydroxy acids and derivatives	57414	63388	65497	62099.7
Ginsenoside Rk1	26495	15.483	789.469	9.27197	[M+Na]+	365.10471:71 775.91882:30 789.46448:1084	C42H70O12	Triterpenoids	KWDWBAISZWOAHD-SDTJYSPYSA-N	---	---	HMDB0252727	Lipids and lipid-like molecules	Prenol lipids	72367	58271	51298	60645.3
Ganoderic acid F	19918	20.038	593.27	3.69139	[M+Na]+	420.24014:15 433.24365:36 459.19266:18 460.23019:53 492.21783:18 505.21982:53 519.22833:36 521.27264:18 533.23083:71 533.25671:342 561.24298:18 593.27124:1871	C32H42O9	Triterpenoids	BWCNWXLKMWWVBT-AIMUVTGPSA-N	---	23247895	HMDB0035988	Lipids and lipid-like molecules	Prenol lipids	56839	67078	56040	59985.7
N-Acetylglutamic acid	2781	1.271	190.07	5.41903	[M+H]+	56.04704:177 69.03517:30 84.03778:70 84.04292:1184 93.04658:36 102.05437:142 130.04242:106 130.04562:419 144.06245:30	C7H11NO5	Amino acids and derivatives	RFMMMVDNIPUKGG-YFKPBYRVSA-N	C00624	185	HMDB0001138	Organic acids and derivatives	Carboxylic acids and derivatives	89528	46290	39968	58595.3
Gomisin H	13063	8.166	441.186	5.80251	[M+Na]+	79.05268:30 85.0304:71 107.08365:36 111.04283:142 119.08189:36 133.06628:36 163.13782:36 177.05779:30 195.17722:30 335.06064:30 400.1319:30 423.36536:36 441.19125:228	C23H30O7	Hydrolyzable tannins	NLJJSPKWNBUDNS-DAOPMYJZSA-N	C17820	---	---	Phenylpropanoids and polyketides	Tannins	67543	63906	43472	58307
Chikusetsusaponin IV	40900	8.955	925.474	6.46151	[M-H]-	71.01792:30 89.0226:71 112.98335:36 143.03073:30 159.06375:30 223.08284:30 509.36105:30 531.30762:71 569.37341:107 613.39581:71 634.3371:30 637.19501:106 677.38721:30 746.24957:30 775.42676:71 851.28619:30 907.47015:30 925.4118:105 925.4715:683	C47H74O18	Triterpene glycosides	KQSFNXMDCOFFGW-GNDIVNLPSA-N	C17540	---	HMDB0034535	Lipids and lipid-like molecules	Prenol lipids	43231	65072	62436	56913
Madecassoside	42660	7.964	973.495	6.64611	[M-H]-	146.12184:30 563.32013:36 859.40228:36 859.42279:107 901.40881:71 929.44104:106 929.47095:177 955.48578:106 956.50934:71 973.41644:171 973.48645:1766	C48H78O20	Triterpene glycosides	BNMGUJRJUUDLHW-CIZDPPTDSA-N	---	---	HMDB0040122	Lipids and lipid-like molecules	Prenol lipids	53166	52881	59619	55222
Coumaric acid (isomer of 192, 194)	1507	12.958	147.043	12.4452	[M+H-H2O]+	61.02503:30 64.92363:71 79.01663:30 91.052:36 147.04021:107	C9H8O3	Coumaric acid and derivatives	NGSWKAQJJWESNS-UHFFFAOYSA-N	---	---	---	Phenylpropanoids and polyketides	Cinnamic acids and derivatives	55264	62077	48307	55216
Estriol	6626	11.094	289.179	3.18141	[M+H]+	77.03432:30 119.07894:36 155.08324:30 215.10408:30 289.16547:36 289.17978:71	C18H24O3	Estrogens and derivatives	PROQIPRRNZUXQM-ZXXIGWHRSA-N	C05141	5756	HMDB0000153	Lipids and lipid-like molecules	Steroids and steroid derivatives	60482	52439	51641	54854
Periplocin	24378	6.303	719.347	19.2671	[M+Na]+	411.23438:107 469.2406:30 477.14597:106 571.19531:30 573.28564:142 719.2262:71 719.34656:5399	C36H56O13	Cardenolide glycosides and derivatives	KWBPKUMWVXUSCA-AXQDKOMKSA-N	---	14463159	HMDB0256343	Lipids and lipid-like molecules	Steroids and steroid derivatives	111325	28220	23746	54430.3
Sterigmatocystin	8067	8.84	325.069	4.61438	[M+H]+	310.03958:36 325.07291:352	C18H12O6	Sterigmatocystins	UTSVPXMQSFGQTM-DCXZOGHSSA-N	C00961	5280389	HMDB0030588	Phenylpropanoids and polyketides	Sterigmatocystins	52967	58263	50737	53989
Rhein	7186	6.745	283.026	3.2506	[M-H]-	117.03776:30 137.04187:30 157.0426:30 173.02217:30 195.04298:30 199.04016:71 210.02898:36 211.04056:191 215.03508:36 239.02469:106 239.03552:242 254.10686:30 283.02502:107	C15H8O6	Anthracenecarboxylic acids	FCDLCPWAQCPTKC-UHFFFAOYSA-N	C10401	10168	HMDB0032876	Benzenoids	Anthracenes	60274	36810	63531	53538.3
Ethyl vanillate	3779	7.927	219.062	5.43223	[M+Na]+	77.03195:36 103.05414:30 115.04857:36 121.0571:36 121.06481:107 126.04268:30 131.04857:107 135.11792:30 145.10275:71 159.1145:36 159.12688:36 174.06421:30 177.04697:106 177.05443:177 187.03625:30 219.06804:36	C10H12O4	Methoxybenzoic acids and derivatives	MWAYRGBWOVHDDZ-UHFFFAOYSA-N	---	12038	HMDB0303913	Benzenoids	Benzene and substituted derivatives	57270	57528	44842	53213.3
Kaempferol-7-O-rhamnoside	16092	5.498	431.098	1.20622	[M-H]-	107.01668:30 127.1127:30 134.99663:36 139.04077:30 150.99821:142 151.01717:36 161.01535:30 164.02321:36 169.02461:36 205.05733:30 209.05391:36 223.14026:30 230.04916:30 241.03888:36 253.04311:30 256.07571:36 257.04636:142 269.05823:71 281.25027:30 284.02835:192 285.04111:234 298.06784:30 312.96442:71 359.18716:30 371.03946:36 405.19119:30 431.10172:177	C21H20O10	Flavonoid O-glycosides	HQNOUCSPWAGQND-GKLNBGJFSA-N	---	---	---	Phenylpropanoids and polyketides	Flavonoids	49496	50709	59186	53130.3
Arachidonic acid	8369	18.952	303.233	0.09893	[M-H]-	101.92107:15 259.24875:15 303.23709:36	C20H32O2	Long-chain fatty acids	YZXBAPSDXZZRGB-UHFFFAOYSA-N	C00219	444899	HMDB0001043	Lipids and lipid-like molecules	Fatty Acyls	74117	44353	40698	53056
Umbelliferone	1944	4.359	161.025	1.36625	[M-H]-	72.99274:30 77.04434:107 89.0385:71 105.03474:71 121.03175:30 133.03488:107 161.02435:177	C9H6O3	7-hydroxycoumarins	ORHBXUUXSCNDEV-UHFFFAOYSA-N	C09315	5281426	HMDB0029865	Phenylpropanoids and polyketides	Coumarins and derivatives	41839	49399	67486	52908
Eupafolin	7751	7.284	317.064	5.39321	[M+H]+	134.1069:30 153.01305:36 211.15581:30 227.03983:30 243.07759:36 261.09076:36 281.11472:36 302.03683:71 317.06192:71	C16H12O7	6-O-methylated flavonoids	FHHSEFRSDKWJKJ-UHFFFAOYSA-N	---	5317284	---	Phenylpropanoids and polyketides	Flavonoids	52847	50623	49758	51076
Baohuoside VII	23712	9.265	699.225	1.8306	[M+Na]+	328.26901:30 331.09079:214 699.2171:812	C33H40O15	Flavonoid-3-O-glycosides	VCWUZNQATFVWGL-ITFJRHMYSA-N	---	5492427	---	---	---	58002	49257	44681	50646.7
Asiatic acid	19460	14.199	487.343	0.94389	[M-H]-	207.93979:30 373.16983:30 427.32196:30 447.18185:30 487.34088:297	C30H48O5	Triterpenoids	JXSVIVRDWWRQRT-UYDOISQJSA-N	C08617	119034	---	Lipids and lipid-like molecules	Prenol lipids	60003	59419	29557	49659.7
Arginine	2300	0.872	175.117	9.13665	[M+H]+	60.0505:35 60.05485:202 70.06668:1439 72.08039:36 98.09742:30 130.09967:71	C6H14N4O2	Amino acids and derivatives	ODKSFYDXXFIFQN-UHFFFAOYSA-N	C00062	6322;28782	HMDB0000517	Organic acids and derivatives	Carboxylic acids and derivatives	67241	42567	37184	48997.3
Asiaticoside	42088	10.186	957.498	8.54302	[M-H]-	89.02255:36 131.03148:30 235.08829:36 436.73373:30 577.30676:30 633.34436:30 677.74835:30 811.45245:30 850.34875:30 889.44006:30 957.45856:230 957.48462:692	C48H78O19	Triterpene glycosides	WYQVAPGDARQUBT-IWROSPCBSA-N	C15428	---	HMDB0036656	Lipids and lipid-like molecules	Prenol lipids	70485	0	73127	47870.7
4-Hydroxyacetophenone	1155	4.256	135.045	1.92528	[M-H]-	65.03904:36 92.02696:177 93.03629:107 108.02608:71 123.00601:30 135.04565:107	C8H8O2	Ketones	TXFPEBPIARQUIG-UHFFFAOYSA-N	C10700	7469	---	Organic oxygen compounds	Organooxygen compounds	0	66144	73855	46666.3
Indole	648	4.103	116.051	2.06806	[M-H]-	116.05174:107 116.05326:107 116.05477:36 116.05628:71 116.0593:36	C8H7N	Indoles	SIKJAQJRHWYJAI-UHFFFAOYSA-N	C00463	798	HMDB0000738	Organoheterocyclic compounds	Indoles and derivatives	49059	42856	45417	45777.3
Secoisolariciresinol	11970	5.074	361.166	0.74758	[M-H]-	107.05696:36 109.07809:36 115.00199:30 133.05899:36 163.99078:30 175.10571:36 175.11685:71 179.14943:30 199.08739:36 201.12729:71 203.1436:71 207.02672:30 222.05011:30 245.10927:36 258.06436:30 269.16461:36 273.17471:71 273.18628:243 282.96613:30 299.16907:71 315.05823:30 317.17819:107 343.16449:71 361.09171:71 361.16635:829	C20H26O6	Dibenzylbutanediol lignans	PUETUDUXMCLALY-UHFFFAOYSA-N	C18167	---	HMDB0013692	Lignans, neolignans and related compounds	Dibenzylbutane lignans	0	68362	66006	44789.3
Nevadensin	8896	5.069	345.094	9.18583	[M+H]+	79.04919:36 123.1153:30 129.06363:36 167.03088:30 191.03017:36 193.04384:71 199.09676:30 206.86589:30 215.17653:30 273.16763:36 306.63327:30 327.06604:36 345.10251:251	C18H16O7	8-O-methylated flavonoids	KRFBMPVGAYGGJE-UHFFFAOYSA-N	C10111	160921	HMDB0255572	Phenylpropanoids and polyketides	Flavonoids	0	80099	53470	44523
3-Methylcatechol	836	4.485	123.045	0.08127	[M-H]-	67.05715:30 93.03376:36 121.03039:142 122.04331:210	C7H8O2	Catechols	PGSWEKYNAOWQDF-UHFFFAOYSA-N	C02923	340	HMDB0301753	Benzenoids	Phenols	43943	36999	49964	43635.3
Isoastragaloside II	28197	9.861	849.444	19.2593	[M+Na]+	709.43549:36 729.40802:71 731.38678:107 849.43921:4445	C43H70O15	Cucurbitacin glycosides	SMZYCXAYGPGYRS-NGTUZWGPSA-N	C17794	60148655	---	---	---	52841	38702	34665	42069.3
Schizandrin C	10507	17.867	385.161	9.19088	[M+H]+	186.06667:30 198.05867:36 218.09106:36 227.06985:107 242.05351:36 247.12505:30 253.03615:36 257.07489:107 285.0705:142 297.14072:36 313.10635:30 315.07263:71 325.14798:30 355.1535:71 385.16891:71	C22H24O6	Hydrolyzable tannins	HTBWBWWADZJXID-TXEJJXNPSA-N	C10893	443027	HMDB0258167	Phenylpropanoids and polyketides	Tannins	43951	44369	37563	41961
Narcissin	21165	3.968	625.176	0.68781	[M+H]+	69.03139:18 71.048:89 83.04262:18 85.02266:36 85.033:71 95.05116:36 105.03399:15 127.02855:18 127.03961:36 129.0553:53 134.03563:18 144.0804:18 147.06049:36 150.09169:18 163.03755:18 173.04022:18 177.04851:36 199.09425:18 206.07933:36 216.0616:18 219.06349:36 228.03455:18 234.07663:15 239.09036:15 250.06841:18 258.08099:36 266.11926:18 279.05878:18 288.12634:18 296.11871:18 297.12848:18 301.05569…	C28H32O16	Flavonoid O-glycosides	UIDGLYUNOUKLBM-UHFFFAOYSA-N	---	5481663	HMDB0037746	Phenylpropanoids and polyketides	Flavonoids	76556	0	47550	41368.7
Indole-3-carboxylic acid	1925	4.051	160.04	2.56185	[M-H]-	66.03645:30 98.07677:30 98.85905:30 116.0533:30 131.05243:30 160.0575:30	C9H7NO2	Indolecarboxylic acids and derivatives	KMAKOBLIOCQGJP-WXRBYKJCNA-N	C19837	---	HMDB0003320	Organoheterocyclic compounds	Indoles and derivatives	40848	36467	45490	40935
Ginsenoside Rh2	29557	15.948	667.446	4.56968	[M+HCOO]-	649.40833:30 667.44843:71	C36H62O8	Triterpenoids	CKUVNOCSBYYHIS-IRFFNABBSA-N	---	14081290	HMDB0039544	Lipids and lipid-like molecules	Prenol lipids	36522	38485	47256	40754.3
Aflatoxin G2	8333	5.995	331.08	4.44	[M+H]+	86.09058:30 132.04761:30 161.06133:30 169.04715:30 182.01588:71 190.05229:36 197.04562:107 203.10051:30 214.06883:30 239.1689:30 274.13501:30 313.06958:36 313.09439:36 331.08087:268	C17H14O7	Angular furanocoumarins	WPCVRWVBBXIRMA-UHFFFAOYSA-N	C16754	2724362	HMDB0030475	Phenylpropanoids and polyketides	Coumarins and derivatives	42585	45374	34007	40655.3
Hydrocortisone acetate	12429	15.23	427.203	13.1552	[M+Na]+	409.36517:30 427.20126:142	C23H32O6	Gluco/mineralocorticoids, progestogins and derivatives	ALEXXDVDDISNDU-JZYPGELDSA-N	C02821	5744	HMDB0000063	Lipids and lipid-like molecules	Steroids and steroid derivatives	46455	42192	32842	40496.3
Cauloside C	36394	9.645	811.446	3.68477	[M+FA-H]-	89.02427:71 109.03159:30 127.04317:30 161.04033:36 511.3045:30 603.42737:71 705.39514:30 723.38776:71 751.32245:30 765.43781:846 766.43555:36 781.4834:30 793.34332:36 811.33862:71 811.43848:107	C41H66O13	Triterpenoids	RROGHRHLBLVQSG-UUWFFIQNSA-N	C17547	13878151	---	Lipids and lipid-like molecules	Prenol lipids	38287	44614	35803	39568
7-Hydroxyflavone	4826	10.473	237.058	9.11178	[M-H]-	106.05107:30 195.04282:36 209.05615:71 237.04639:106 237.05286:177	C15H10O3	Flavones	MQGPSCMMNJKMHQ-UHFFFAOYSA-N	C11264	5281894	---	Phenylpropanoids and polyketides	Flavonoids	36012	34595	41275	37294
Embelin	7753	15.93	293.179	10.1987	[M-H]-	96.95221:36 96.96049:107 208.06801:36 293.18237:142	C17H26O4	Ketones	IRSFLDGTOHBADP-UHFFFAOYSA-N	C10342	3218	HMDB0251767	Organic oxygen compounds	Organooxygen compounds	35158	38335	35726	36406.3
Fangchinoline	21402	16.738	631.287	14.1142	[M+Na]+	531.23767:36 571.25598:36 613.1684:15 631.28442:471	C37H40N2O6	Lignans, neolignans and related compounds	IIQSJHUEZBTSAT-URLMMPGGSA-N	---	---	HMDB0242612	Lignans, neolignans and related compounds	---	36009	37464	33331	35601.3
Decursinol angelate	8266	14.523	329.136	8.264	[M+H]+	62.98764:30 98.98157:36 139.0013:30 161.09686:30 172.04927:36 185.05611:36 200.0536:30 211.07492:36 213.05209:107 214.06261:36 229.08881:258 299.09299:30 329.12109:36 329.13382:107	C19H20O5	Linear pyranocoumarins	AGABNGOXUSXQDD-UHFFFAOYSA-N	---	776123	HMDB0250925	Phenylpropanoids and polyketides	Coumarins and derivatives	34603	37426	34576	35535
Ethyl maltol	1336	3.785	141.052	19.496	[M+H]+	53.03809:71 55.01955:177 57.6204:30 69.03165:71 71.01162:840 80.05383:30 95.07066:71 95.09391:36 97.02673:177 123.03603:36 126.03029:1433 141.04301:35 141.05801:334	C7H8O3	Pyranones and derivatives	YIKYNHJUKRTCJL-UHFFFAOYSA-N	C20362	21059	HMDB0031735	Organoheterocyclic compounds	Pyrans	45782	27320	30371	34491
Visnagin	4224	6.565	231.065	1.558	[M+H]+	70.07383:30 110.10072:30 126.131:30 142.08093:36 165.06447:30 174.99458:36 180.08536:30 187.04221:71 188.04295:71 199.03348:30 216.0416:370 231.04637:35 231.06343:361	C13H10O4	Chromones	NZVQLVGOZRELTG-UHFFFAOYSA-N	C09049	6716	HMDB0259840	Benzopyrans	Benzopyrans	40642	35910	26658	34403.3
Vitamin E succinate	18195	23.229	553.384	4.9694	[M+Na]+	313.18771:21 553.39117:50	C33H54O5	Vitamin E compounds	IELOKBJPULMYRW-NJQVLOCASA-N	---	20353	HMDB0033685	Lipids and lipid-like molecules	Prenol lipids	38903	31880	29270	33351
Benzoylaconine	20369	11.884	604.309	5.04707	[M+H]+	485.17252:30 541.23737:36 604.30151:71	C32H45NO10	Aconitane-type diterpenoid alkaloids	DHJXZSFKLJCHLH-BMTFSNIDSA-N	---	60155417	HMDB0249045	Lipids and lipid-like molecules	Prenol lipids	32092	33435	32316	32614.3
Dictamnine	3127	5.757	200.07	3.44878	[M+H]+	91.0522:30 115.05021:36 131.05034:30 142.06091:36 144.07748:71 154.0565:36 170.05:36 172.07712:142 198.05521:71 200.06976:338	C12H9NO2	Furanoquinolines	WIONIXOBNMDJFJ-UHFFFAOYSA-N	C10660	68085	HMDB0251209	Organoheterocyclic compounds	Quinolines and derivatives	59967	0	37798	32588.3
Myristic acid	4415	18.338	227.201	4.09328	[M-H]-	93.91756:30 227.19736:71	C14H28O2	Long-chain fatty acids	TUNFSRHWOTWDNC-UHFFFAOYSA-N	C06424	11005	HMDB0000806	Lipids and lipid-like molecules	Fatty Acyls	35096	29615	30274	31661.7
Phenylephrine	2114	6.74	166.088	6.68323	[M-H]-	166.09087:30	C9H13NO2	Aralkylamines	SONNWYBIRXJNDC-VIFPVBQENA-N	C07441	4782	HMDB0002182	Benzenoids	Phenols	28435	33468	30237	30713.3
Hexadecanamide	5274	19.2	256.26	13.5798	[M+H]+	71.08201:15 88.07034:18 186.18636:15 240.17068:15 256.25806:89	C16H33NO	Fatty amides	HSEMFIZWXHQJAE-UHFFFAOYSA-N	---	69421	HMDB0012273	Lipids and lipid-like molecules	Fatty Acyls	41080	27607	23438	30708.3
4-Methoxycinnamic acid	2494	6.093	177.056	0.84719	[M-H]-	117.03442:236 145.03712:71	C10H10O3	Cinnamic acids	AFDXODALSZRGIH-QPJJXVBHSA-N	---	699414	HMDB0002040	Phenylpropanoids and polyketides	Cinnamic acids and derivatives	28637	31316	30083	30012
Echinatin	5868	12.273	271.094	10.9186	[M+H]+	57.06794:71 92.02493:30 152.06583:30 211.13182:30 271.08707:36 271.10092:107	C16H14O4	Retrochalcones	QJKMIJNRNRLQSS-WEVVVXLNSA-N	---	6442675	---	---	---	33611	28251	27649	29837
Pinoresinol	11734	5.979	357.135	2.12805	[M-H]-	85.03067:30 108.02185:36 121.03043:36 129.01613:30 136.0173:257 151.03796:386 163.03314:36 181.04526:30 233.03979:36 237.09814:30 267.06949:36 313.06143:36 327.13763:30	C20H22O6	Furanoid lignans	HGXBRUKMWQGOIE-UHFFFAOYSA-N	C05366	---	HMDB0251858	Lignans, neolignans and related compounds	Furanoid lignans	0	37331	47446	28259
3-t-Butyl-4-hydroxyanisole	2559	11.418	179.108	0.33499	[M-H]-	91.00011:71 179.10103:36	C11H16O2	Methoxyphenols	MRBKEAMVRSLQPH-UHFFFAOYSA-N	---	8456	HMDB0059925	Benzenoids	Phenols	34256	24710	25296	28087.3
Palmitoleic acid	5588	18.698	253.216	4.22562	[M-H]-	116.92641:18 162.02602:15 253.21527:18 253.2242:53	C16H30O2	Long-chain fatty acids	SECPZKHBENQXJG-BQYQJAHWSA-N	C08362	445638	HMDB0003229	Lipids and lipid-like molecules	Fatty Acyls	38492	22710	21991	27731
Pterostilbene	6190	9.954	279.104	16.5174	[M+Na]+	55.05488:36 65.03568:107 80.02364:30 149.02351:1052	C16H16O3	Stilbenes	VLEUZFDZJKSGMX-ARJAWSKDSA-N	C10287	5281727	HMDB0303379	Phenylpropanoids and polyketides	Stilbenes	26082	33600	23418	27700
Yangambin	13365	10.594	447.198	6.61894	[M+H]+	141.07568:30 145.0567:36 159.0751:30 166.05461:36 171.07144:36 173.06216:71 181.07417:71 181.08362:142 187.07408:107 188.08067:142 189.10156:71 196.1286:30 201.04225:36 204.07452:229 207.09113:36 212.05974:30 216.07373:71 218.09898:71 219.10062:333 221.07115:36 226.10249:30 230.08707:36 231.10089:236 245.0827:36 261.09763:36 261.10669:107 267.12671:30 284.09045:71 290.0816:36 297.07739:36 302.085…	C24H30O8	Furanoid lignans	HRLFUIXSXUASEX-VDJKQJETSA-N	C10894	99091	HMDB0251868	Lignans, neolignans and related compounds	Furanoid lignans	42657	40035	0	27564
Tricaprilin	15465	22.144	493.35	0.68917	[M+Na]+	249.14871:15 327.25037:18 493.34778:89	C27H50O6	Triacylglycerols	VLPFTAMPNXLGLX-UHFFFAOYSA-N	C13044	10850	HMDB0011187	Lipids and lipid-like molecules	Glycerolipids	30887	26336	25274	27499
Jaranol	7665	7.256	315.081	16.1543	[M+H]+	132.10402:30 148.05409:36 165.06612:30 281.14383:30 300.05927:71 315.08301:142	C17H14O6	7-O-methylated flavonoids	BJBUTJQYZDYRMJ-UHFFFAOYSA-N	---	5318869	---	Phenylpropanoids and polyketides	Flavonoids	24557	27903	26656	26372
Ginsenoside Ro	31250	7.983	979.483	4.54319	[M+Na]+	337.29535:30 355.18219:30 361.06946:71 442.37036:71 517.19708:30 617.16138:30 641.39935:208 943.41467:30 976.49316:36 979.42761:103 979.48468:1324	C48H76O19	Triterpenoids	NFZYDZXHKFHPGA-QQHDHSITSA-N	C17543	11815492	HMDB0034534	Lipids and lipid-like molecules	Prenol lipids	32343	24388	21295	26008.7
dTDP	14401	1.093	401.012	7.90493	[M-H]-	71.01003:36 78.95741:177 109.03873:30 111.0089:650 113.02206:36 115.00517:177 133.01051:142 143.032:30 158.92514:177 173.04378:30 177.004:71 193.05315:30 256.96509:71 274.97589:71 323.04727:30 400.99716:71 401.01682:71	C10H16N2O11P2	Pyrimidine deoxyribonucleoside diphosphates	UJLXYODCHAELLY-LJMMMCIGNA-N	C00363	164628	HMDB0001274	Nucleosides, nucleotides, and analogues	Pyrimidine nucleotides	0	35295	42616	25970.3
Kampferol-3,4'-dimethyl ether	8993	9.552	313.073	5.65366	[M-H]-	91.02348:71 128.11285:30 136.99261:36 155.045:36 183.04411:71 185.03084:71 211.04465:36 255.02673:71 283.03214:142 298.05386:71	C17H14O6	4'-O-methylated flavonoids	AOLOMULCAJQEIG-UHFFFAOYSA-N	---	5351234	---	Phenylpropanoids and polyketides	Flavonoids	23100	24087	29498	25561.7
Histidine	1771	2.276	156.078	9.09809	[M+H]+	55.01744:71 62.96328:30 68.04577:71 78.03615:36 81.04576:71 83.04546:71 97.06263:30 110.06989:200 120.04242:30	C6H9N3O2	Amino acids and derivatives	HNDVDQJCIGZPNO-IFJFHIPQNA-N	C00135	6274;6971009	HMDB0000177	Organic acids and derivatives	Carboxylic acids and derivatives	0	42020	34650	25556.7
Methyl syringate	3600	5.174	213.075	5.44407	[M+H]+	55.01428:71 65.03339:107 91.04947:36 99.04169:30 107.04913:36 111.04168:36 114.96741:30 119.01031:36 123.04059:30 125.05266:36 137.01591:36 139.03947:107 147.98593:36 154.05644:107 181.0522:178 185.06584:36	C10H12O5	Hydroxybenzoic acid derivatives	ZMXJAEGJWHJMGX-UHFFFAOYSA-N	---	70164	HMDB0254615	Benzenoids	Benzene and substituted derivatives	30099	27138	18330	25189
Imperialine	11646	8.259	412.32	3.17714	[M+H-H2O]+	85.02272:30 118.0831:333 185.97104:30 265.14105:36 405.27756:30 412.30768:107	C27H43NO3	Cerveratrum-type alkaloids	IQDIERHFZVCNRZ-LRCDAWNTSA-N	C10808	---	HMDB0256206	Lipids and lipid-like molecules	Steroids and steroid derivatives	27834	21016	23862	24237.3
4-Nonylphenol	4061	14.763	219.178	9.71824	[M-H]-	136.93332:36 136.9366:36 219.17058:36 219.18304:36	C15H24O	1-hydroxy-2-unsubstituted benzenoids	IGFHQQFPSIBGKE-UHFFFAOYSA-N	C14550	1752	HMDB0038982	Benzenoids	Phenols	25498	24643	22046	24062.3
Capric acid	2287	13.822	171.139	2.22042	[M-H]-	127.96301:30 134.87241:30 171.13916:36 171.14651:36	C10H20O2	Medium-chain fatty acids	GHVNFZFCNZKVNT-UHFFFAOYSA-N	C01571	2969	HMDB0000511	Lipids and lipid-like molecules	Fatty Acyls	23375	23219	24610	23734.7
PC(18:2/18:2)	26267	14.351	782.569	0.31946	[M+H]+	124.99755:71 184.0708:178 568.21271:30 782.58466:193	C44H80NO8P	Phosphatidylcholines	FVXDQWZBHIXIEJ-LNDKUQBDSA-N	---	5288075	HMDB0008138	Lipids and lipid-like molecules	Glycerophospholipids	0	0	71006	23668.7
Saikosaponin A	34927	13.663	779.458	0.85957	[M-H]-	178.04007:30 553.37305:36 553.37634:36 571.39954:235 571.42639:106 616.07306:30 733.44745:36 733.50824:107 779.47003:142	C42H68O13	Triterpene glycosides	KYWSCMDFVARMPN-MSSMMRRTSA-N	C08975	167928	HMDB0257448	Lipids and lipid-like molecules	Prenol lipids	22090	23878	22738	22902
Ginsenoside Rh4	21854	11.54	643.41	12.9931	[M+Na]+	165.08958:30 255.08215:36 419.2178:30 625.46631:30 643.39172:106 643.41663:448	C36H60O8	Triterpenoids	OZTXYFOXQFKYRP-TXRYYSRHSA-N	---	21599928	HMDB0041534	Lipids and lipid-like molecules	Prenol lipids	29222	20960	18298	22826.7
Purpurin	5668	6.978	255.029	4.35243	[M-H]-	143.0508:36 171.03703:36 183.04234:30 226.01053:36 254.01579:36 255.02286:106 255.03406:177	C14H8O5	Hydroxyanthraquinones	BBNQQADTFFCFGB-UHFFFAOYSA-N	C10395	6683	HMDB0256928	Benzenoids	Anthracenes	23120	24947	20146	22737.7
Tridecanedioic acid	5106	9.654	243.16	1.06925	[M-H]-	225.14534:107 243.15565:71	C13H24O4	Long-chain fatty acids	DXNCZXXFRKPEPY-UHFFFAOYSA-N	---	10458	HMDB0002327	Lipids and lipid-like molecules	Fatty Acyls	67875	0	0	22625
Glycyrrhizin	28094	11.196	845.401	9.23831	[M+Na]+	247.12105:30 527.31464:30 641.33722:107 699.34045:36 699.37756:36 733.12946:30 803.37708:30 845.41803:731	C42H62O16	Triterpene glycosides	LPLVUJXQOOQHMX-UHFFFAOYSA-N	C02284	14982	HMDB0029843	Lipids and lipid-like molecules	Prenol lipids	0	67852	0	22617.3
Rubiadin	5570	12.801	253.052	4.78165	[M-H]-	208.06021:30 224.03708:36 225.05026:107 225.065:107 253.04468:36	C15H10O4	Hydroxyanthraquinones	IRZTUXPRIUZXMP-UHFFFAOYSA-N	C10402	124062	HMDB0257354	Benzenoids	Anthracenes	21742	19571	25833	22382
Ophiopogonin D	28826	10.829	877.446	10.861	[M+Na]+	683.41864:30 737.40356:30 859.38104:30 877.45184:731	C44H70O16	Steroidal saponins	FHKHGNFKBPFJCB-LYLKFOBISA-N	C17042	46173859	---	Lipids and lipid-like molecules	Steroids and steroid derivatives	0	31424	35483	22302.3
Cinnamic acid	1520	5.916	147.045	0.81608	[M-H]-	77.05083:30 101.03967:30	C9H8O2	Cinnamic acids	WBYWAXJHAXSJNI-SREVYHEPSA-N	C10438	5372954	HMDB0000567	Phenylpropanoids and polyketides	Cinnamic acids and derivatives	22345	21750	22798	22297.7
Thymol	1627	9.59	151.111	2.58087	[M+H]+	68.98146:36	C10H14O	Aromatic monoterpenoids	MGSRCZKZVOBKFT-UHFFFAOYSA-N	C09908	6989	HMDB0001878	Lipids and lipid-like molecules	Prenol lipids	27154	22260	17320	22244.7
Folic acid	16657	6.721	440.134	4.226	[M-H]-	99.9244:36 115.91566:36 116.92825:71 410.14316:30 440.09998:36 440.13528:71	C19H19N7O6	Amino acids and derivatives	OVBPIULPVIDEAO-LBPRGKRZSA-N	C00504	---	HMDB0000121	Benzenoids	Phenols	34153	0	31765	21972.7
Sorbic acid	646	3.837	113.059	7.69505	[M+H]+	53.00013:41 55.05164:18 57.06791:30 65.03667:99 67.0519:230 71.05042:35 95.0403:12 113.05769:24	C6H8O2	Medium-chain fatty acids	WSWCOQWTEOXDQX-MQQKCMAXSA-N	---	5251	HMDB0029581	Lipids and lipid-like molecules	Fatty Acyls	28036	20163	17134	21777.7
Digitoxin	35883	6.419	799.405	0.85063	[M+Cl]-	253.14078:36 315.02267:30 423.87848:30 493.26184:107 621.32526:71 639.33209:107 659.21588:30 681.3288:267 694.19342:30 737.34393:71 755.37085:344 781.37573:71 796.9729:36 799.21594:71 799.27942:106 799.33887:135 799.39838:2760	C41H64O13	Cardenolides and derivatives	WDJUZGPOPHTGOT-DOMBIWABSA-N	C06955	441207	HMDB0015468	Lipids and lipid-like molecules	Steroids and steroid derivatives	65018	0	0	21672.7
4-Nitrophenol	1229	5.15	138.02	2.97059	[M-H]-	108.01711:36 108.01856:36 108.0244:36 138.01712:36 138.02206:36	C6H5NO3	Nitrophenols	BTJIUGUIPKRLHP-UHFFFAOYSA-N	C00870	980	HMDB0001232	Benzenoids	Phenols	17272	22453	24108	21277.7
Amphetamine	1218	7.107	136.112	2.64488	[M+H]+	91.05475:30	C9H13N	Amphetamines and derivatives	KWTSXDURSIMDCE-QMMMGPOBSA-N	C07514	3007	HMDB0014328	Benzenoids	Benzene and substituted derivatives	23607	20150	17862	20539.7
Tectoridin	15026	18.383	485.113	15.4812	[M+Na]+	210.02647:36 251.97737:30 402.89487:30 485.09891:276	C22H22O11	Isoflavonoid O-glycosides	CNOURESJATUGPN-UDEBZQQRSA-N	C10533	5281810	HMDB0257805	Phenylpropanoids and polyketides	Isoflavonoids	23294	22548	15731	20524.3
Anemosapogenin	15536	17.158	495.337	14.1114	[M+Na]+	331.23108:30 495.3378:436	C30H48O4	Triterpenoids	HXWLKAXCQLXHML-WGOZWDAUSA-N	---	5318667	HMDB0245637	Lipids and lipid-like molecules	Prenol lipids	19024	21525	18322	19623.7
Cyanidin 3-rutinoside	19983	21.175	595.174	13.1224	[M]+	450.09283:15 489.28845:15 494.14664:110 501.82135:15 595.1283:18 595.16931:259	C27H31O15+	Flavonoid O-glycosides	USNPULRDBDVJAO-FXCAAIILSA-O	C08620	441674	HMDB0031458	Phenylpropanoids and polyketides	Flavonoids	18312	20136	20334	19594
Ecliptasaponin A	27725	13.267	633.4	0.58415	[M-H]-	557.39032:30 633.36133:71 633.40723:341	C36H58O9	Triterpene glycosides	WYDPEADEZMZKNM-ZBKPBKBGSA-N	---	3568493	---	Lipids and lipid-like molecules	Prenol lipids	17827	19774	18503	18701.3
Deacetylasperulosidic acid	11676	1.36	413.104	3.1711	[M+Na]+	108.04418:30 122.05011:30 128.03485:36 133.06035:30 147.05594:30 169.07117:30 173.06856:36 179.07993:36 199.11282:30 203.04892:36 230.09457:30 233.04219:36 251.10181:36 259.07214:36 273.12393:30 283.6712:30 292.13156:30 311.1102:36 341.11493:30 349.13519:36 367.11963:36 377.11969:36 395.14105:107 413.11252:141 413.15527:249 413.20374:71	C16H22O11	Iridoid O-glycosides	ZVXWFPTVHBWJOU-YYFGDFGFSA-N	---	---	HMDB0250901	Lipids and lipid-like molecules	Prenol lipids	0	30284	23578	17954
Sucrose	9703	27.385	365.105	2.43765	[M+Na]+	143.96455:30 185.04665:71 200.86392:36 203.04454:142 318.93887:30 365.10071:178	C12H22O11	Glycosyl compounds	CZMRCDWAGMRECN-UGDNZRGBSA-N	C00089	5988	HMDB0000258	Organic oxygen compounds	Organooxygen compounds	11101	15653	22381	16378.3
Mulberrin	15576	15.205	421.164	4.93867	[M-H]-	253.14479:30 349.12155:30 421.1644:177	C25H26O6	8-prenylated flavones	UWQYBLOHTQWSQD-UHFFFAOYSA-N	---	5481958	HMDB0029507	Phenylpropanoids and polyketides	Flavonoids	15181	15991	15381	15517.7
Digoxin	26939	9.07	803.403	19.9025	[M+Na]+	290.15826:30 685.34399:36 761.20618:30 803.39484:727	C41H64O14	Cardenolide glycosides and derivatives	LTMHDMANZUZIPE-PUGKRICDSA-N	C06956	2724385	HMDB0001917	Lipids and lipid-like molecules	Steroids and steroid derivatives	25400	20753	0	15384.3
Hexadecanedioic acid	7312	14.618	285.208	2.45436	[M-H]-	170.96671:30 223.20103:71 267.19794:71	C16H30O4	Long-chain fatty acids	QQHJDPROMQRDLA-UHFFFAOYSA-N	C19615	---	HMDB0000672	Lipids and lipid-like molecules	Fatty Acyls	12619	16312	15396	14775.7
Creatine	1102	5.85	132.078	6.05708	[M+H]+	59.93107:30 90.04311:36 132.08148:71	C4H9N3O2	Amino acids and derivatives	CVSVTCORWBXHQV-UHFFFAOYSA-N	C00300	586	HMDB0000064	Organic acids and derivatives	Carboxylic acids and derivatives	15485	15771	12127	14461
Diphenylamin	2149	17.134	170.094	14.7563	[M+H]+	93.05449:36	C12H11N	Aniline and substituted anilines	DMBHHRLKUKUOEG-UHFFFAOYSA-N	C11016	11487	HMDB0032562	Benzenoids	Benzene and substituted derivatives	15616	14816	11947	14126.3
Corosolic acid	18523	16.442	471.347	2.90656	[M-H]-	435.2048:30 471.33737:142	C30H48O4	Triterpenoids	HFGSQOYIOKBQOW-UHFFFAOYSA-N	---	---	HMDB0250454	Lipids and lipid-like molecules	Prenol lipids	13744	14566	13387	13899
Propenyl guaethol	2495	9.368	177.09	10.3336	[M-H]-	177.10585:71	C11H14O2	Phenol ethers	RADIRXJQODWKGQ-HWKANZROSA-N	---	5354280	HMDB0040800	Benzenoids	Phenol ethers	17126	9382	11872	12793.3
Notoginsenoside R2	26614	7.135	793.459	14.7706	[M+Na]+	267.07266:30 363.08835:30 469.3512:30 647.30096:30 705.34021:30 775.28168:71 793.19269:36 793.34674:71 793.47321:644	C41H70O13	Triterpene glycosides	FNIRVWPHRMMRQI-LAVSXTMOSA-N	---	56776279	HMDB0035362	Lipids and lipid-like molecules	Prenol lipids	13946	12991	9873	12270
Glutamic acid	1530	1.271	148.06	4.11994	[M+H]+	56.05102:36 65.04004:30 70.00323:71 84.04262:142 120.08202:36	C5H9NO4	Amino acids and derivatives	WHUUTDBJXJRKMK-UHFFFAOYSA-N	C00025	---	HMDB0000148	Organic acids and derivatives	Carboxylic acids and derivatives	18417	10922	7311	12216.7
Notoginsenoside Fe	30380	10.281	939.531	2.26709	[M+Na]+	335.07465:36 335.10034:71 939.51917:534	C47H80O17	Triterpenoids	MYBAONSAUGZRAX-RMLJSBQESA-N	---	90657714	HMDB0034737	Lipids and lipid-like molecules	Prenol lipids	13942	12314	10354	12203.3
Epicatechin 3-O-gallate	13159	6.853	443.097	1.17356	[M+H]+	95.05271:30 183.0847:30 203.06451:36 207.10588:36 273.07706:30 307.13434:30 332.15878:30 362.15863:30 383.0473:36 387.12366:71 407.11551:36 415.104:71 428.09808:30 443.08273:142 443.18903:71	C22H18O10	Catechin gallates	LSHVYAFMTMFKBA-UHFFFAOYSA-N	---	367141	HMDB0030661	Phenylpropanoids and polyketides	Flavonoids	19277	16365	0	11880.7
Picfeltarraenin IA	26365	10.574	785.395	16.6283	[M+Na]+	355.13818:30 619.33923:30 785.20917:36 785.39783:462	C41H62O13	Steroidal saponins	WPXIIGGPWPYUSJ-UHFFFAOYSA-N	---	3740195	---	Lipids and lipid-like molecules	Steroids and steroid derivatives	0	19281	15654	11645
Veratroylzygadenine	23070	15.221	680.336	6.73192	[M+Na]+	537.31018:30 680.34192:71	C36H51NO10	Cerveratrum-type alkaloids	LQZYJVWXEFXUJG-ALBSXIIMSA-N	---	5171637	---	Lipids and lipid-like molecules	Steroids and steroid derivatives	12343	13194	9334	11623.7
Praeruptorin C	13540	17.765	451.172	1.6845	[M+Na]+	149.12585:30 451.17276:71	C24H28O7	Angular pyranocoumarins	UFUVJROSOIXJGR-LXJLHJBASA-N	---	---	---	Phenylpropanoids and polyketides	Coumarins and derivatives	11810	11303	11494	11535.7
Hydroxyacetone	23181	11.544	683.353	1.3463	[M+H]+	612.39166:30 683.34973:142	C3H6O2	Organooxygen compounds	XLSMFKSTNGKWQX-UHFFFAOYSA-N	C05235	8299	HMDB0006961	Organic oxygen compounds	Organooxygen compounds	12053	11373	10868	11431.3
Genistein	6416	12.782	269.042	14.6072	[M-H]-	225.00238:30	C15H10O5	Isoflavones	TZBJGXHYKVUXJN-UHFFFAOYSA-N	C06563	---	HMDB0003217	Phenylpropanoids and polyketides	Isoflavonoids	11715	11293	10710	11239.3
Guanosine	7135	2.903	282.081	13.2939	[M-H]-	88.98698:15 105.01761:36 129.06229:15 133.02531:36 148.0686:15 150.03981:71 238.09132:15	C10H13N5O5	Purine nucleosides	NYHBQMYGNKIUIF-BUDDTFTENA-N	C00387	---	HMDB0000133	Nucleosides, nucleotides, and analogues	Purine nucleosides	0	32823	0	10941
Benzothiazole	1209	17.162	136.02	12.1304	[M+H]+	65.03654:36 91.05046:36 109.00071:36 136.019:71	C7H5NS	Benzothiazoles	IOJUPLGTWVMSFF-UHFFFAOYSA-N	---	7222	HMDB0032930	Organoheterocyclic compounds	Benzothiazoles	12393	9358	10751	10834
Darutoside	16073	6.925	507.289	6.56426	[M+Na]+	121.02443:36 127.03642:30 147.12509:30 175.14252:36 188.08084:30 214.13199:30 232.0616:30 275.09903:30 314.10715:36 383.07669:30 454.14484:30 507.17606:36 507.28976:285	C26H44O8	Diterpene glycosides	QWWPCQGHWWNGET-LCVVDEIYSA-N	---	44715524	---	---	---	32428	0	0	10809.3
Phytolaccasaponin B	31842	9.063	1011.49	13.5149	[M+Na]+	471.1391:30 826.41064:30 994.37573:30 1011.48151:616	C48H76O21	Triterpene glycosides	UQCUBQIHIKJPHI-PMUXBYKWSA-N	---	101920412	HMDB0034638	Lipids and lipid-like molecules	Prenol lipids	16983	15289	0	10757.3
6,8-Diprenylorobol	12204	15.765	423.178	5.7895	[M+H]+	197.13606:30 230.41748:30 304.79846:30 311.04013:71 311.05496:107 334.08112:30 367.10254:36 367.11597:107 423.1669:71 423.17847:177	C25H26O6	Isoflavanones	OAUIRSVJXOFAOO-UHFFFAOYSA-N	---	21148065	---	Phenylpropanoids and polyketides	Isoflavonoids	11285	11097	9575	10652.3
Irigenin	9559	8.002	361.087	13.1822	[M+H]+	154.01941:30 166.99411:36 282.04935:30 301.06042:30 319.14105:30 331.04181:36 361.08817:142	C18H16O8	4'-O-methylated isoflavonoids	TUGWPJJTQNLKCL-UHFFFAOYSA-N	C17957	5464170	HMDB0303159	Phenylpropanoids and polyketides	Isoflavonoids	11300	10297	9515	10370.7
Salicyl alcohol	837	4.28	123.045	0	[M-H]-	93.03899:30 108.02317:71 122.04331:107	C7H8O2	Benzyl alcohols	CQRYARSYNCAZFO-UHFFFAOYSA-N	C02323	5146	HMDB0059709	Benzenoids	Benzene and substituted derivatives	0	30766	0	10255.3
Glycyrrhetinic acid	18410	15.962	469.329	7.28695	[M-H]-	395.28201:30 469.31918:71	C30H46O4	Triterpenoids	MPDGHEJMBKOTSU-WFJWTYAKSA-N	C02283	---	HMDB0011628	Lipids and lipid-like molecules	Prenol lipids	10695	11123	8840	10219.3
7-Acetoxy-2-Methylisoflavone	6861	20.966	295.102	17.6552	[M+H]+	79.05157:30 121.1095:30 295.11099:30 295.18329:30	C18H14O4	Isoflavones	DPIAJERHFDBLPT-UHFFFAOYSA-N	---	268208	HMDB0029364	Phenylpropanoids and polyketides	Isoflavonoids	10585	9473	6999	9019
Curcumin	10724	7.708	391.117	3.29826	[M+Na]+	97.06093:30 135.06879:30 149.01967:71 149.02823:107 165.10909:30 187.11076:30 245.09399:30 265.08609:36 335.09674:30 391.10992:36 391.11826:71	C21H20O6	Curcuminoids	VFLDPWHFBUODDF-FCXRPNKRSA-N	C10443	---	HMDB0002269	Phenylpropanoids and polyketides	Diarylheptanoids	9687	8233	6105	8008.33
6,7-Dimethoxyflavone	7263	11.475	305.077	3.70397	[M+Na]+	189.13692:30 305.07556:36	C17H14O4	7-O-methylated flavonoids	XZRIVAKQBKTLEQ-UHFFFAOYSA-N	C10029	676294	HMDB0036620	Phenylpropanoids and polyketides	Flavonoids	7850	9071	5966	7629
Cynaropicrin	9883	15.859	369.133	5.03886	[M+Na]+	259.2204:30 269.04712:71 313.0618:71 339.09366:36 369.12607:601	C19H22O6	Sesquiterpene lactones	KHSCYOFDKADJDJ-NQLMQOPMSA-N	C09547	---	HMDB0036423	Lipids and lipid-like molecules	Prenol lipids	0	0	21411	7137
Alliin	2389	7.848	178.051	10.7833	[M+H]+	145.08936:30 178.0545:36	C6H11NO3S	Amino acids and derivatives	XUHLIQGRKRUKPH-DYEAUMGKSA-N	C08265	---	HMDB0301759	Organic acids and derivatives	Carboxylic acids and derivatives	0	10447	9282	6576.33
Monoolein	10280	15.765	379.279	7.72513	[M+Na]+	379.28867:71	C21H40O4	Monoacylglycerols	RZRNAYUHWVFMIP-QJRAZLAKSA-N	---	5283468	HMDB0011567	Lipids and lipid-like molecules	Glycerolipids	6728	6886	5549	6387.67
Kobusone	4136	11.81	221.156	3.66259	[M-H]-	221.14706:36	C14H22O2	Ketones	UETZJEZFLKASPR-UZWIWUQPSA-N	C16983	6710676	HMDB0036790	Organic oxygen compounds	Organooxygen compounds	5784	6180	6226	6063.33
Tributyl phosphate	5706	15.179	267.17	8.00982	[M+H]+	98.98295:142	C12H27O4P	Alkyl phosphates	STCOOQWBFONSKY-UHFFFAOYSA-N	C14439	31357	HMDB0259164	Organic acids and derivatives	Organic phosphoric acids and derivatives	6330	5755	4454	5513
Rupestonic acid	5328	15.461	247.133	2.22551	[M-H]-	175.05807:30 203.14442:107	C15H20O3	Guaianes	ZFHSKBJBODQVBX-AXTRIDKLSA-N	---	24094149	---	Lipids and lipid-like molecules	Prenol lipids	5554	4666	5248	5156
Osajin	14541	18.033	403.159	10.2938	[M-H]-	307.07666:15 333.07617:18 359.12119:15 403.14154:18 403.14999:53	C25H24O5	Isoflavanones	DCTLJGWMHPGCOS-UHFFFAOYSA-N	C10511	95168	---	Phenylpropanoids and polyketides	Isoflavonoids	6059	3568	4980	4869
Linoleic acid	6978	16.631	279.23	12.033	[M-H]-	161.8891:15 279.22327:18	C18H32O2	Lineolic acids and derivatives	OYHQOLUKZRVURQ-HZJYTTRNSA-N	C01595	---	HMDB0000673	Lipids and lipid-like molecules	Fatty Acyls	4900	4571	4884	4785
Soyasaponin Ba	42085	17.166	957.492	14.6631	[M-H]-	957.51056:28	C48H78O19	Triterpene glycosides	WFRQIKSNAYYUJZ-UHFFFAOYSA-N	---	15608234	HMDB0039517	Lipids and lipid-like molecules	Prenol lipids	4861	4895	4504	4753.33
7-Ketocholesterol	11143	21.52	401.334	18.9365	[M+H]+	383.32153:12 401.34824:36	C27H44O2	Cholesterols and derivatives	YIKKMWSQVKJCOP-ABXCMAEBSA-N	---	91474	HMDB0000501	Lipids and lipid-like molecules	Steroids and steroid derivatives	8397	3045	2326	4589.33
2,4-Di-tert-butylphenol	3488	16.571	205.158	9.30982	[M-H]-	102.03567:30 205.15007:36	C14H22O	Phenylpropanes	ICKWICRCANNIBI-UHFFFAOYSA-N	---	7311	HMDB0013816	Benzenoids	Benzene and substituted derivatives	4603	3691	3297	3863.67
Ursolic acid	17577	20.616	455.349	8.78439	[M-H]-	373.22308:12 391.22903:30 409.2334:12 455.35748:48	C30H48O3	Triterpenoids	WCGUUGGRBIKTOS-GPOJBZKASA-N	C08988	64945	HMDB0002395	Lipids and lipid-like molecules	Prenol lipids	4465	3796	3293	3851.33
Sphingosine	7959	16.25	322.27	4.74755	[M+Na]+	73.04818:30 192.09369:30 322.25867:30	C18H37NO2	Alkanolamines	WWUZIQQURGPMPG-UHFFFAOYSA-N	C00319	5353955	HMDB0000252	Organic nitrogen compounds	Organonitrogen compounds	2769	3999	2505	3091
Tartaric acid	1565	19.783	149.011	11.2074	[M-H]-	59.96928:30 149.00984:30	C4H6O6	Sugar acids and derivatives	FEWJPZIEWOKRBE-JCYAYHJZSA-N	C00898	444305	HMDB0000956	Organic oxygen compounds	Organooxygen compounds	3804	1525	1917	2415.33
Kaempferol 7-O-glucoside	14434	20.776	471.097	16.0054	[M+Na]+	471.09424:27	C21H20O11	Flavonoid O-glycosides	YPWHZCPMOQGCDQ-HMGRVEAOSA-N	---	10095180	HMDB0303599	Phenylpropanoids and polyketides	Flavonoids	2565	2210	1808	2194.33
Tetrandrine	21097	16.717	623.312	0.30482	[M+H]+	369.11249:30 623.31348:36	C38H42N2O6	Lignans, neolignans and related compounds	WVTKBKWTSCPRNU-KYJUHHDHSA-N	C17060	---	HMDB0030174	Lignans, neolignans and related compounds	---	0	2524	0	841.333

## Sheet: S2
Table S2. Representative bioactive compounds selected from BZBS for network pharmacology analysis and their corresponding analytical information.
No.	Name	Possible herb attribution	Reference			Average Rt min	Mass error(ppm)	Average Mz	BZ_Mean
1	Trigonelline	Cuscuta chinensis Lam.	PMID: 41541689			1.012	2.24548	138.055	1357449
2	Betaine	Hippocampus kelloggi Jordan et Snyder; Lycium barbarum L.; Cyathula officinalis Kuan; Morinda officinalis How	PMID: 39072207; PMID: 28629116; PMID: 38302892; PMID: 29946331; PMID: 29126988			1.271	2.03241	118.086	2.5078e+07
3	Chlorogenic acid	Cuscuta chinensis Lam.; Rubus chingii Hu; Epimedium brevicornu Maxim.	PMID: 41976428; PMID: 41541689; PMID: 30671278; PMID: 37446592; PMID: 38801026			3.61	6.02643	355.1	1645931
4	Magnoflorine	Epimedium brevicornu Maxim.	PMID: 27837804			3.709	5.99113	342.17	20330414
5	Hyperoside	Rubus chingii Hu; Cuscuta chinensis Lam.; Epimedium brevicornu Maxim.	PMID: 16011280; PMID: 27610186; PMID: 30671278; PMID: 41976428			3.913	0.64502	465.103	1.22267e+06
6	Kaempferol	Rubus chingii Hu; Cuscuta chinensis Lam.; Lycium barbarum L.	PMID: 30671278; PMID: 37446592; PMID: 41976428; PMID: 37446592			4.144	2.12503	287.056	2358382
7	Coumarin	Cnidium monnieri（L.）Cuss.; Rubus chingii Hu	PMID: 32028721; PMID: 21504784; PMID: 31379574; PMID: 39072206			4.172	9.31693	147.043	491423
8	Epimedin B	Epimedium brevicornu Maxim.	PMID: 16011280; PMID: 37894651			5.315	1.61199	831.267	13231204
9	Palmatine	Epimedium brevicornu Maxim.	PMID: 27837804			5.566	16.8106	352.153	174559
10	Catechin	Rubus chingii Hu; Cuscuta chinensis Lam.; Rosa laevigata Michx.	PMID: 41976428; PMID: 36278229; PMID: 37183783			5.767	15.4918	313.073	497192
11	Psoralen	Cnidium monnieri（L.）Cuss.; Rubus chingii Hu	PMID: 32028721; PMID: 31379574; PMI: 39072206			6.901	11.1741	187.037	373663
12	Xanthotoxin	Cnidium monnieri（L.）Cuss.	PMID: 36387775; PMID: 32028721			7.306	2.39576	217.051	1.55767e+07
13	Ginsenoside Rb1	Panax ginseng C. A. Mey.	PMID: 34386322; PMID: 32617038; PMID: 37188264; PMID: 35866931			7.49	15.8538	1131.57	6.21209e+06
14	Ginsenoside Ro	Panax ginseng C. A. Mey.	PMID: 25788049; PMID: 34386322; PMID: 34981406			7.983	4.54319	979.483	26008.7
15	Ginsenoside Rb2	Panax ginseng C. A. Mey.	PMID: 32617038; PMID: 37188264; PMID: 31561496; PMID: 41798830			8.254	4.42999	1101.58	9254203
16	Bergapten	Cnidium monnieri（L.）Cuss.	PMID: 32028721			8.301	2.58006	217.05	9817169
17	Isopimpinellin	Cnidium monnieri（L.）Cuss.	PMID: 32028721; PMID: 39558687; PMID: 26983206; PMID: 22389164			8.375	1.94285	247.061	24976712
18	Toosendanin	Melia toosendan Sieb. et Zucc.	PMID: 41187884; PMID: 37896213; PMID: 35140606			9.05	2.86322	597.229	78363.3
19	Catalpol	Rehmannia glutinosa Libosch.	PMID: 37159915; PMID: 38645660			10.584	12.7756	385.115	67377.7
20	Schisandrin	Schisandra chinensis（Turcz.）Baill.	PMID: 37658213; PMID: 32336744			10.718	1.45422	433.222	45610000
21	Icaritin	Epimedium brevicornu Maxim.	PMID: 38801026; PMID: 35676785; PMID: 37356700; PMID: 39066475			11.126	0.65017	369.133	7.74767e+06
22	Ginsenoside Rh4	Panax ginseng C. A. Mey.	PMID: 37188264; PMID: 36312737; PMID: 25788049			11.54	12.9931	643.41	22826.7
23	Isoimperatorin	Cnidium monnieri（L.）Cuss.	PMID: 22389164; PMID: 32028721			12.958	5.51848	288.121	225930
24	Ginsenoside Rg3	Panax ginseng C. A. Mey.	PMID: 37188264; PMID: 29765322; PMID: 25788049; PMID: 41874174; PMID: 41734586			13.047	4.9908	807.482	2.36392e+06
25	Osthole	Cnidium monnieri（L.）Cuss.	PMID: 32028721; PMID: 38507853			13.827	1.91745	245.118	6.56078e+07
26	Schisantherin A	Schisandra chinensis（Turcz.）Baill.	PMID: 41966028; PMID: 41381461; PMID: 41241363			15.337	5.05198	554.236	7.21642e+06
27	Ginsenoside Rk1	Panax ginseng C. A. Mey.	PMID: 25788049; PMID: 41052692; PMID: 38690748; PMID: 34386322			15.483	9.27197	789.469	60645.3
28	Schisanhenol	Schisandra chinensis（Turcz.）Baill.	PMID: 41460594			15.547	1.76086	403.211	16791033
29	Schizandrin A	Schisandra chinensis（Turcz.）Baill.	PMID: 34643254; PMID: 38285214			16.928	13.9089	434.248	9.91654e+07
30	Deoxyschizandrin	Schisandra chinensis（Turcz.）Baill.	PMID: 35664354; PMID: 36809683			16.934	0.743	417.227	78960000
31	Rubschisandrin	Schisandra chinensis（Turcz.）Baill.	PMID: 27620660			17.55	3.19046	401.195	3.90454e+07
32	Schizandrin C	Schisandra chinensis（Turcz.）Baill.	PMID: 37288106; PMID: 23859871			17.867	9.19088	385.161	41961
33	Quinic acid	Cuscuta chinensis Lam.	PMID: 23352257			0.92	6.80428	191.057	3.74544e+07
34	Citric acid	Hippocampus kelloggi Jordan et Snyder; Lycium barbarum L.; Rubus chingii Hu	PMID: 39072207; PMID: 25466081; PMID: 31379574			1.165	4.92096	191.021	3.42041e+07
35	Arbutin	Cuscuta chinensis Lam.	PMID: 36557918			2.346	1.63992	317.087	124249
36	Gallic acid	Cuscuta chinensis Lam.	PMID: 37183783			3.318	0.23667	169.014	2.20838e+06
37	Gentisic acid	Lycium barbarum L.	PMID: 33022975; PMID: 25014533			3.79	7.38469	153.02	127079
38	Caffeic acid	Rubus chingii Hu; Cuscuta chinensis Lam.; Lycium barbarum L.; Cistanche deserticola Y. C. Ma; Cyathula officinalis Kuan	PMID: 28629116; PMID: 41976428; PMID: 37183783; PMID: 33521978; PMID: 40777991			3.804	2.90446	179.035	503701
39	Isoquercitrin	Rubus chingii Hu; Cuscuta chinensis Lam.	PMID: 41976428; PMID: 40284108; PMID: 30671278			3.892	4.29724	463.086	6672756
40	Vanillic acid	Cuscuta chinensis Lam.	PMID: 37183783			3.947	8.14201	167.034	105570
41	Ellagic acid	Rubus chingii Hu; Rosa laevigata Michx.	PMID: 36278229; PMID: 41976428; PMID: 39072206			4.009	2.35881	301	2.58791e+06
42	Ethyl gallate	Rubus chingii Hu	PMID: 36698464			4.075	3.40023	197.045	157519
43	Astragalin	Rubus chingii Hu; Cyathula officinalis Kuan; Cuscuta chinensis Lam.; Lycium barbarum L.	PMID: 31379574; PMID: 41976428; PMID: 27610186; PMID: 34146951; PMID: 28347832			4.149	7.35864	447.09	4.82741e+06
44	Ginsenoside Rg1	Panax ginseng C. A. Mey.	PMID: 34386322; PMID: 32617038; PMID: 37188264			4.578	2.23539	845.492	5.32044e+06
45	Luteolin	Rubus chingii Hu; Cuscuta chinensis Lam.; Epimedium brevicornu Maxim.	PMID: 38801026; PMID: 37183783; PMID: 39072206			5.707	6.98147	285.038	220321
46	Icariin	Epimedium brevicornu Maxim.	PMID: 32089233; PMID: 32861069; PMID: 35802286; PMID: 36471925; PMID: 37095548			5.768	0.24957	721.235	63811123
47	Ginsenoside Rf	Panax ginseng C. A. Mey.	PMID: 25788049; PMID: 31561496; PMID: 34386322			6.61	2.51412	799.483	6414899
48	Apigenin	Cuscuta chinensis Lam.; Lycium barbarum L.	PMID: 28629116; PMID: 41541689			6.917	6.13279	269.044	64027
49	Ginsenoside RG2	Panax ginseng C. A. Mey.	PMID: 25788049; PMID: 41155644; PMID: 41831737; PMID: 36312737; PMID: 34386322			7.559	3.09827	829.498	3331725
50	Ginsenoside F1	Panax ginseng C. A. Mey.	PMID: 34386322; PMID: 26032089			7.852	2.41427	683.439	4272874
51	Ginsenoside Re	Panax ginseng C. A. Mey.	PMID: 37188264; PMID: 25788049; PMID: 31561496			9.196	3.36315	945.54	669286
52	Ginsenoside Rg5	Panax ginseng C. A. Mey.	PMID: 36644389; PMID: 29765322; PMID: 34386322			11.227	0.75171	811.486	6.2671e+06
53	Genistein	Cuscuta chinensis Lam.	PMID: 41541689			12.782	14.6072	269.042	11239.3
54	Ginsenoside F2	Panax ginseng C. A. Mey.	PMID: 38223828; PMID: 34342980; PMID: 29765322; PMID: 37188264			13.248	1.17423	783.491	289318
55	Chenodeoxycholic acid	Cervus nippon Temminck	PMID: 30988765			13.924	2.01239	437.29	232915
56	Deoxycholic acid	Cervus nippon Temminck	PMID: 30988765			13.924	0.9456	391.285	119331
57	Ginsenoside Rh2	Panax ginseng C. A. Mey.	PMID: 25788049; PMID: 38291582; PMID: 40141242; PMID: 37188264			15.948	4.56968	667.446	40754.3
58	Ursolic acid	Rehmannia glutinosa Libosch.; Rubus chingii Hu; Cuscuta chinensis Lam.; Rosa laevigata Michx.	PMID: 36278229; PMID: 36698464; PMID: 41541689; PMID: 30580622			20.616	8.78439	455.349	3851.33

## Sheet: S3
Table S3. Potential targets of representative bioactive compounds in BZBS predicted using the TCMSP, SwissTargetPrediction, and ETCM databases.
Drug	MolName	Symbol
BZBS	Apigenin	NOX4
BZBS	Apigenin	AKR1B1
BZBS	Apigenin	CDK5R1
BZBS	Apigenin	CDK5
BZBS	Apigenin	XDH
BZBS	Apigenin	MAOA
BZBS	Apigenin	FLT3
BZBS	Apigenin	CYP19A1
BZBS	Apigenin	ESR1
BZBS	Apigenin	CCNB3
BZBS	Apigenin	CDK1
BZBS	Apigenin	CCNB1
BZBS	Apigenin	CCNB2
BZBS	Apigenin	ACHE
BZBS	Apigenin	ADORA1
BZBS	Apigenin	PTGS2
BZBS	Apigenin	ESR2
BZBS	Apigenin	CDK6
BZBS	Apigenin	ADORA2A
BZBS	Apigenin	SYK
BZBS	Apigenin	GSK3B
BZBS	Apigenin	ABCC1
BZBS	Apigenin	HSD17B1
BZBS	Apigenin	TTR
BZBS	Apigenin	CSNK2A1
BZBS	Apigenin	CFTR
BZBS	Apigenin	CYP1B1
BZBS	Apigenin	ABCG2
BZBS	Apigenin	AKR1B10
BZBS	Apigenin	TNKS2
BZBS	Apigenin	TNKS
BZBS	Apigenin	ALOX5
BZBS	Apigenin	PARP1
BZBS	Apigenin	CA2
BZBS	Apigenin	CA7
BZBS	Apigenin	CA12
BZBS	Apigenin	ABCB1
BZBS	Apigenin	CA4
BZBS	Apigenin	ALOX12
BZBS	Apigenin	PTPRS
BZBS	Apigenin	GLO1
BZBS	Apigenin	APP
BZBS	Apigenin	MMP9
BZBS	Apigenin	MMP2
BZBS	Apigenin	MMP12
BZBS	Apigenin	CD38
BZBS	Apigenin	TOP1
BZBS	Apigenin	ARG1
BZBS	Apigenin	ESRRA
BZBS	Apigenin	PFKFB3
BZBS	Apigenin	ALOX15
BZBS	Apigenin	AMY1A
BZBS	Apigenin	GRK6
BZBS	Apigenin	TYR
BZBS	Apigenin	HSD17B2
BZBS	Apigenin	AHR
BZBS	Apigenin	CA1
BZBS	Apigenin	CA9
BZBS	Apigenin	CBR1
BZBS	Apigenin	AR
BZBS	Apigenin	TERT
BZBS	Apigenin	PIM1
BZBS	Apigenin	EGFR
BZBS	Apigenin	KDM4E
BZBS	Apigenin	LCK
BZBS	Apigenin	AURKB
BZBS	Apigenin	NAE1
BZBS	Apigenin	TBXAS1
BZBS	Apigenin	IGF1R
BZBS	Apigenin	KDR
BZBS	Apigenin	PLK1
BZBS	Apigenin	MET
BZBS	Apigenin	ALK
BZBS	Apigenin	AXL
BZBS	Apigenin	BCHE
BZBS	Apigenin	ADORA3
BZBS	Apigenin	CDK2
BZBS	Apigenin	HTR2C
BZBS	Apigenin	GPR35
BZBS	Apigenin	DAPK1
BZBS	Apigenin	MPG
BZBS	Apigenin	SLC22A12
BZBS	Apigenin	ST6GAL1
BZBS	Apigenin	F2
BZBS	Apigenin	PLG
BZBS	Apigenin	AVPR2
BZBS	Apigenin	DRD4
BZBS	Apigenin	MPO
BZBS	Apigenin	PIK3R1
BZBS	Apigenin	PYGL
BZBS	Apigenin	SRC
BZBS	Apigenin	PTK2
BZBS	Apigenin	MMP13
BZBS	Apigenin	MMP3
BZBS	Apigenin	CA3
BZBS	Apigenin	CA6
BZBS	Apigenin	PKN1
BZBS	Apigenin	CA14
BZBS	Apigenin	NEK2
BZBS	Apigenin	CXCR1
BZBS	Apigenin	CAMK2B
BZBS	Apigenin	AKT1
BZBS	Apigenin	NEK6
BZBS	Apigenin	AKR1C1
BZBS	Apigenin	ATP5A1
BZBS	Apigenin	ATP5B
BZBS	Apigenin	ATP5C1
BZBS	Apigenin	CEBPB
BZBS	Apigenin	CSNK2B
BZBS	Apigenin	EIF3F
BZBS	Apigenin	GPER1
BZBS	Apigenin	HCK
BZBS	Apigenin	HIBCH
BZBS	Apigenin	HSP90AA1
BZBS	Apigenin	HSPA2
BZBS	Apigenin	IGHG1
BZBS	Apigenin	JAK1
BZBS	Apigenin	KANSL3
BZBS	Apigenin	NCOA1
BZBS	Apigenin	NCOA2
BZBS	Apigenin	NQO2
BZBS	Apigenin	NR1I2
BZBS	Apigenin	PIK3CG
BZBS	Apigenin	PTK2B
BZBS	Apigenin	RUVBL2
BZBS	Apigenin	SF3B3
BZBS	Apigenin	SHBG
BZBS	Apigenin	STK17B
BZBS	Apigenin	TOP2A
BZBS	Apigenin	UBA1
BZBS	Apigenin	UGT3A1
BZBS	Apigenin	PTGS1
BZBS	Apigenin	PRSS1
BZBS	Apigenin	SCN5A
BZBS	Apigenin	F7
BZBS	Apigenin	DPP4
BZBS	Apigenin	CAMTA2
BZBS	Apigenin	RELA
BZBS	Apigenin	VEGFA
BZBS	Apigenin	CCND1
BZBS	Apigenin	BCL2
BZBS	Apigenin	BCL2L1
BZBS	Apigenin	FOS
BZBS	Apigenin	CDKN1A
BZBS	Apigenin	EIF6
BZBS	Apigenin	BAX
BZBS	Apigenin	CASP9
BZBS	Apigenin	PLAU
BZBS	Apigenin	RB1
BZBS	Apigenin	CDK4
BZBS	Apigenin	TNF
BZBS	Apigenin	EEF1E1
BZBS	Apigenin	AHSA1
BZBS	Apigenin	TP53
BZBS	Apigenin	NFKBIA
BZBS	Apigenin	ODC1
BZBS	Apigenin	MDM2
BZBS	Apigenin	BAD
BZBS	Apigenin	MMP1
BZBS	Apigenin	HIF1A
BZBS	Apigenin	RUNX1T1
BZBS	Apigenin	ACACA
BZBS	Apigenin	HMOX1
BZBS	Apigenin	ICAM1
BZBS	Apigenin	MCL1
BZBS	Apigenin	CCND2
BZBS	Apigenin	IL2RA
BZBS	Apigenin	SERPINE1
BZBS	Apigenin	IFNG
BZBS	Apigenin	IL4
BZBS	Apigenin	IKBKG
BZBS	Apigenin	XIAP
BZBS	Apigenin	PSMD3
BZBS	Apigenin	SLC2A4
BZBS	Apigenin	INSR
BZBS	Apigenin	CD40LG
BZBS	Apigenin	CYCS
BZBS	Apigenin	CFLAR
BZBS	Apigenin	AAGAB
BZBS	Apigenin	IGF2BP3
BZBS	Apigenin	FCER2
BZBS	Apigenin	IL13
BZBS	Apigenin	MS4A2
BZBS	Apigenin	ALPI
BZBS	Apigenin	PSME3
BZBS	Apigenin	G6PC1
BZBS	Apigenin	APC
BZBS	Apigenin	TRPM2
BZBS	Apigenin	AKR1C3
BZBS	Apigenin	SLC5A5
BZBS	Apigenin	FXYD2
BZBS	Apigenin	ALG5
BZBS	Arbutin	ABO
BZBS	Arbutin	AHR
BZBS	Arbutin	AKR1C3
BZBS	Arbutin	ALDH2
BZBS	Arbutin	AMY1A
BZBS	Arbutin	AMY2A
BZBS	Arbutin	AMY2B
BZBS	Arbutin	AR
BZBS	Arbutin	AURKB
BZBS	Arbutin	BAMF_RS28815
BZBS	Arbutin	CBR1
BZBS	Arbutin	GCK
BZBS	Arbutin	GLT6D1
BZBS	Arbutin	GLTP
BZBS	Arbutin	GNPDA1
BZBS	Arbutin	HK1
BZBS	Arbutin	IFNB1
BZBS	Arbutin	KRTAP5-2
BZBS	Arbutin	KRTAP5-3
BZBS	Arbutin	LCT
BZBS	Arbutin	LCTL
BZBS	Arbutin	LGALS2
BZBS	Arbutin	LGALS3
BZBS	Arbutin	LGALS7
BZBS	Arbutin	MB
BZBS	Arbutin	MBL2
BZBS	Arbutin	NCAN
BZBS	Arbutin	NUDT9
BZBS	Arbutin	PTGS1
BZBS	Arbutin	PYGL
BZBS	Arbutin	PYGM
BZBS	Arbutin	SFTPD
BZBS	Arbutin	SIGLEC1
BZBS	Arbutin	SLC5A2
BZBS	Arbutin	SMARCA5
BZBS	Arbutin	TM0024
BZBS	Arbutin	TYR
BZBS	Arbutin	CA2
BZBS	Arbutin	CA7
BZBS	Arbutin	CA1
BZBS	Arbutin	CA12
BZBS	Arbutin	CA14
BZBS	Arbutin	CA9
BZBS	Arbutin	PTPRB
BZBS	Arbutin	PTPN1
BZBS	Arbutin	PARP1
BZBS	Arbutin	UPP1
BZBS	Arbutin	CA6
BZBS	Arbutin	CA4
BZBS	Arbutin	PTPN2
BZBS	Arbutin	FOLH1
BZBS	Arbutin	CSNK2A1
BZBS	Arbutin	TLR4
BZBS	Arbutin	HDAC6
BZBS	Arbutin	HDAC8
BZBS	Arbutin	HCAR2
BZBS	Arbutin	ERN1
BZBS	Arbutin	KDM4E
BZBS	Arbutin	KDM4A
BZBS	Arbutin	KDM4D
BZBS	Arbutin	KDM4C
BZBS	Arbutin	DAO
BZBS	Astragalin	AHR
BZBS	Astragalin	AKR1C3
BZBS	Astragalin	ALDH2
BZBS	Astragalin	AR
BZBS	Astragalin	AURKB
BZBS	Astragalin	CBR1
BZBS	Astragalin	DHFRL1
BZBS	Astragalin	DNMT1
BZBS	Astragalin	TYR
BZBS	Astragalin	PTGS2
BZBS	Astragalin	PRSS1
BZBS	Astragalin	NOS2
BZBS	Astragalin	PTGS1
BZBS	Astragalin	HSP90AA1
BZBS	Astragalin	NCOA2
BZBS	Astragalin	KCNH2
BZBS	Astragalin	F7
BZBS	Astragalin	KDR
BZBS	Astragalin	DPP4
BZBS	Astragalin	CAMTA2
BZBS	Astragalin	AKR1B1
BZBS	Astragalin	CA2
BZBS	Astragalin	CA7
BZBS	Astragalin	CA12
BZBS	Astragalin	CA4
BZBS	Astragalin	ACHE
BZBS	Astragalin	NOX4
BZBS	Astragalin	ADRA2C
BZBS	Astragalin	NQO2
BZBS	Astragalin	RPS6KA3
BZBS	Astragalin	NMUR2
BZBS	Astragalin	ADRA2A
BZBS	Astragalin	CD38
BZBS	Astragalin	PDE5A
BZBS	Astragalin	ADORA1
BZBS	Astragalin	TNF
BZBS	Astragalin	IL2
BZBS	Astragalin	XDH
BZBS	Astragalin	ALOX5
BZBS	Astragalin	SLC29A1
BZBS	Astragalin	ADORA3
BZBS	Astragalin	TERT
BZBS	Astragalin	KCNA3
BZBS	Astragalin	MCL1
BZBS	Astragalin	PLG
BZBS	Astragalin	ABCG2
BZBS	Astragalin	ITGAV
BZBS	Astragalin	ITGB3
BZBS	Astragalin	ITGA2B
BZBS	Astragalin	ITGB3
BZBS	Astragalin	ITGB1
BZBS	Astragalin	ITGA5
BZBS	Astragalin	ITGAV
BZBS	Astragalin	ITGB6
BZBS	Astragalin	F10
BZBS	Astragalin	CA13
BZBS	Astragalin	KISS1R
BZBS	Astragalin	APP
BZBS	Astragalin	RAF1
BZBS	Astragalin	HSP90AB1
BZBS	Astragalin	CHEK2
BZBS	Astragalin	PIK3CA
BZBS	Astragalin	CHEK1
BZBS	Astragalin	SIGMAR1
BZBS	Astragalin	DRD2
BZBS	Astragalin	PRKCG
BZBS	Astragalin	PRKCD
BZBS	Astragalin	PRKCA
BZBS	Astragalin	PRKCB
BZBS	Astragalin	PRKCE
BZBS	Astragalin	PRKCH
BZBS	Astragalin	EGFR
BZBS	Astragalin	COMT
BZBS	Astragalin	CDK1
BZBS	Astragalin	CCNB1
BZBS	Astragalin	PRKCZ
BZBS	Astragalin	TNNC1
BZBS	Astragalin	TNNT2
BZBS	Astragalin	TNNI3
BZBS	Astragalin	PRKACA
BZBS	Astragalin	DNM2
BZBS	Astragalin	DUSP3
BZBS	Astragalin	EGLN1
BZBS	Astragalin	CDC7
BZBS	Astragalin	MAPT
BZBS	Astragalin	KDM4E
BZBS	Astragalin	GPR35
BZBS	Astragalin	AVPR2
BZBS	Astragalin	TOP2A
BZBS	Astragalin	MAOA
BZBS	Astragalin	FLT3
BZBS	Astragalin	INSR
BZBS	Astragalin	DRD4
BZBS	Astragalin	GLO1
BZBS	Astragalin	MYLK
BZBS	Astragalin	MPO
BZBS	Astragalin	PIK3R1
BZBS	Astragalin	DAPK1
BZBS	Astragalin	PYGL
BZBS	Astragalin	SYK
BZBS	Astragalin	GSK3B
BZBS	Astragalin	HSD17B2
BZBS	Astragalin	MMP13
BZBS	Astragalin	MMP3
BZBS	Astragalin	CA3
BZBS	Astragalin	ALOX15
BZBS	Astragalin	CDK1
BZBS	Astragalin	PIK3CG
BZBS	Astragalin	CA14
BZBS	Astragalin	CSNK2A1
BZBS	Astragalin	ALOX12
BZBS	Astragalin	CXCR1
BZBS	Astragalin	CAMK2B
BZBS	Astragalin	PLA2G1B
BZBS	Astragalin	CA5A
BZBS	Astragalin	APEX1
BZBS	Astragalin	AKR1C2
BZBS	Astragalin	AKR1C1
BZBS	Astragalin	AKR1C3
BZBS	Astragalin	AKR1C4
BZBS	Astragalin	AKR1A1
BZBS	Astragalin	HDAC6
BZBS	Astragalin	HDAC8
BZBS	Astragalin	HDAC1
BZBS	Bergapten	CBR1
BZBS	Bergapten	KCNA5
BZBS	Bergapten	KCNA3
BZBS	Bergapten	CA12
BZBS	Bergapten	CA9
BZBS	Bergapten	CA7
BZBS	Bergapten	CA13
BZBS	Bergapten	CA1
BZBS	Bergapten	ALOX5
BZBS	Bergapten	ACHE
BZBS	Bergapten	CYP1A2
BZBS	Bergapten	CA6
BZBS	Bergapten	CA14
BZBS	Bergapten	CA4
BZBS	Bergapten	CA5A
BZBS	Bergapten	XDH
BZBS	Bergapten	SRD5A1
BZBS	Bergapten	CA5B
BZBS	Bergapten	AKR1C3
BZBS	Bergapten	AKR1C1
BZBS	Bergapten	BACE1
BZBS	Bergapten	MAOA
BZBS	Bergapten	ESR2
BZBS	Bergapten	PARP1
BZBS	Bergapten	PARP2
BZBS	Bergapten	NFKB1
BZBS	Bergapten	GPR35
BZBS	Bergapten	AKR1B1
BZBS	Bergapten	CCND1 CDK4
BZBS	Bergapten	PDGFRB
BZBS	Bergapten	FLT4
BZBS	Bergapten	INSR
BZBS	Bergapten	PTK2
BZBS	Bergapten	PLK1
BZBS	Bergapten	MET
BZBS	Bergapten	PLK4
BZBS	Bergapten	TEK
BZBS	Bergapten	MAP3K8
BZBS	Bergapten	BRAF
BZBS	Bergapten	EPHB4
BZBS	Bergapten	HSPA1A
BZBS	Bergapten	NUAK1
BZBS	Bergapten	SQLE
BZBS	Bergapten	FGR
BZBS	Bergapten	LYN
BZBS	Bergapten	JAK1
BZBS	Bergapten	JAK2
BZBS	Bergapten	ICAM1
BZBS	Bergapten	SELE
BZBS	Bergapten	APEX1
BZBS	Bergapten	MCHR1
BZBS	Bergapten	GSR
BZBS	Bergapten	ALPL
BZBS	Bergapten	HSD17B3
BZBS	Bergapten	PTGS2
BZBS	Bergapten	GRM4
BZBS	Bergapten	ESR1
BZBS	Bergapten	DAO
BZBS	Bergapten	BRD4
BZBS	Bergapten	BRD2
BZBS	Bergapten	BRD3
BZBS	Bergapten	CA2
BZBS	Bergapten	ADORA2B
BZBS	Bergapten	PIK3CB
BZBS	Bergapten	AOC3
BZBS	Bergapten	PIK3CA
BZBS	Bergapten	AURKA
BZBS	Bergapten	CA3
BZBS	Bergapten	HPGD
BZBS	Bergapten	RPS6KB1
BZBS	Bergapten	WNT3A
BZBS	Bergapten	CD38
BZBS	Bergapten	TNKS2
BZBS	Bergapten	EGFR
BZBS	Bergapten	AURKB
BZBS	Bergapten	CES1
BZBS	Bergapten	TERT
BZBS	Bergapten	CES2
BZBS	Bergapten	TLR4
BZBS	Bergapten	CCR1
BZBS	Bergapten	CCR2
BZBS	Bergapten	TAAR1
BZBS	Bergapten	CASP9
BZBS	Bergapten	CASP3
BZBS	Bergapten	CASP7
BZBS	Bergapten	PDE8B
BZBS	Bergapten	ADRA1D
BZBS	Bergapten	LIMK1
BZBS	Bergapten	NQO2
BZBS	Bergapten	IMPDH2
BZBS	Bergapten	HSP90AA1
BZBS	Bergapten	DNMT3A
BZBS	Bergapten	SIGMAR1
BZBS	Bergapten	ALOX15
BZBS	Bergapten	MAOB
BZBS	Bergapten	CCKBR
BZBS	Bergapten	IDO1
BZBS	Bergapten	PSEN2
BZBS	Bergapten	IKBKB
BZBS	Bergapten	GSK3B
BZBS	Bergapten	PSENEN
BZBS	Bergapten	NCSTN
BZBS	Bergapten	APH1A
BZBS	Bergapten	PSEN1
BZBS	Bergapten	APH1B
BZBS	Betaine	PTGS1
BZBS	Betaine	PTGS2
BZBS	Betaine	BCL2
BZBS	Betaine	CES1
BZBS	Betaine	CHRM3
BZBS	Betaine	CPT1A
BZBS	Betaine	CPT2
BZBS	Betaine	CRAT
BZBS	Betaine	CROT
BZBS	Betaine	MPO
BZBS	Betaine	SLC22A4
BZBS	Betaine	SLC22A5
BZBS	Betaine	SLC25A20
BZBS	Betaine	SLC25A29
BZBS	Betaine	XDH
BZBS	Betaine	SLC5A7
BZBS	Betaine	BBOX1
BZBS	Betaine	ADSS
BZBS	Betaine	KDM3A
BZBS	Betaine	KDM6B
BZBS	Betaine	KDM5C
BZBS	Betaine	EGLN2
BZBS	Betaine	EGLN1
BZBS	Betaine	CHRM4
BZBS	Betaine	CHRNA4
BZBS	Betaine	CHRNB2
BZBS	Betaine	CHRM5
BZBS	Betaine	CHRM2
BZBS	Betaine	CHRM1
BZBS	Betaine	CHRM3
BZBS	Betaine	CHRNA7
BZBS	Betaine	CA2
BZBS	Betaine	CA1
BZBS	Betaine	CA12
BZBS	Betaine	CA9
BZBS	Caffeic acid	CTRB1
BZBS	Caffeic acid	LCN2
BZBS	Caffeic acid	MIF
BZBS	Caffeic acid	PTGS1
BZBS	Caffeic acid	ADRB1
BZBS	Caffeic acid	PTGS2
BZBS	Caffeic acid	ADRA2A
BZBS	Caffeic acid	ADRA2C
BZBS	Caffeic acid	ADRB2
BZBS	Caffeic acid	MAOB
BZBS	Caffeic acid	MAOA
BZBS	Caffeic acid	CA2
BZBS	Caffeic acid	ALOX5
BZBS	Caffeic acid	CA7
BZBS	Caffeic acid	CA1
BZBS	Caffeic acid	CA6
BZBS	Caffeic acid	MMP9
BZBS	Caffeic acid	CA12
BZBS	Caffeic acid	MMP1
BZBS	Caffeic acid	MMP2
BZBS	Caffeic acid	PTPN1
BZBS	Caffeic acid	CA14
BZBS	Caffeic acid	CA9
BZBS	Caffeic acid	CA5B
BZBS	Caffeic acid	CA5A
BZBS	Caffeic acid	CA3
BZBS	Caffeic acid	AKR1B1
BZBS	Caffeic acid	ESR2
BZBS	Caffeic acid	CA4
BZBS	Caffeic acid	AKR1B10
BZBS	Caffeic acid	HCAR2
BZBS	Caffeic acid	MIF
BZBS	Caffeic acid	CA13
BZBS	Caffeic acid	NQO2
BZBS	Caffeic acid	TLR4
BZBS	Caffeic acid	ERBB2
BZBS	Caffeic acid	ESR1
BZBS	Caffeic acid	SLC6A2
BZBS	Caffeic acid	TTR
BZBS	Caffeic acid	MAPK1
BZBS	Caffeic acid	AKR1C3
BZBS	Caffeic acid	AKR1C4
BZBS	Caffeic acid	AKR1C2
BZBS	Caffeic acid	SYK
BZBS	Caffeic acid	APP
BZBS	Caffeic acid	EGFR
BZBS	Caffeic acid	FYN
BZBS	Caffeic acid	LCK
BZBS	Caffeic acid	PTGS1
BZBS	Caffeic acid	PIK3CB
BZBS	Caffeic acid	CYP1A2
BZBS	Caffeic acid	CYP2C9
BZBS	Caffeic acid	CYP3A4
BZBS	Caffeic acid	CYP2C19
BZBS	Caffeic acid	PIK3CA
BZBS	Caffeic acid	ELANE
BZBS	Caffeic acid	F3
BZBS	Caffeic acid	HSD11B1
BZBS	Caffeic acid	NFE2L2
BZBS	Caffeic acid	STAT3
BZBS	Caffeic acid	MAOB
BZBS	Caffeic acid	PRKCQ
BZBS	Caffeic acid	PTGS2
BZBS	Caffeic acid	RELA
BZBS	Caffeic acid	MET
BZBS	Caffeic acid	CCNE1
BZBS	Caffeic acid	CDK2
BZBS	Caffeic acid	TUBB1
BZBS	Caffeic acid	PTK2B
BZBS	Caffeic acid	CTBP2
BZBS	Caffeic acid	NGFR
BZBS	Caffeic acid	PGR
BZBS	Caffeic acid	F2
BZBS	Caffeic acid	GRIK1
BZBS	Caffeic acid	TPMT
BZBS	Caffeic acid	LAP3
BZBS	Caffeic acid	PTGDR2
BZBS	Caffeic acid	KDM4E
BZBS	Caffeic acid	CYP1B1
BZBS	Caffeic acid	MME
BZBS	Caffeic acid	TRPA1
BZBS	Caffeic acid	FBP1
BZBS	Caffeic acid	CYP1A1
BZBS	Caffeic acid	ADORA1
BZBS	Caffeic acid	ADORA2A
BZBS	Caffeic acid	ADORA2B
BZBS	Caffeic acid	CCND1
BZBS	Caffeic acid	CDK4
BZBS	Caffeic acid	AMPD3
BZBS	Caffeic acid	ALOX15
BZBS	Caffeic acid	PRKCE
BZBS	Caffeic acid	EP300
BZBS	Caffeic acid	NOS2
BZBS	Caffeic acid	BACE1
BZBS	Caffeic acid	PTGES
BZBS	Caffeic acid	TLR9
BZBS	Caffeic acid	SLC13A5
BZBS	Caffeic acid	KDM4A
BZBS	Caffeic acid	ECE1
BZBS	Caffeic acid	GABBR1
BZBS	Caffeic acid	ACE
BZBS	Caffeic acid	ERN1
BZBS	Caffeic acid	GSK3B
BZBS	Caffeic acid	TERT
BZBS	Caffeic acid	SNCA
BZBS	Caffeic acid	GRIA4
BZBS	Caffeic acid	KMO
BZBS	Caffeic acid	DBF4
BZBS	Caffeic acid	CDC7
BZBS	Caffeic acid	PTPN2
BZBS	Caffeic acid	TOP2A
BZBS	Caffeic acid	PARP1
BZBS	Caffeic acid	AKR1C1
BZBS	Caffeic acid	FOLH1
BZBS	Catalpol	DPP4
BZBS	Catalpol	BCL2
BZBS	Catalpol	SOD1
BZBS	Catechin	PTGS1
BZBS	Catechin	ESR1
BZBS	Catechin	PTGS2
BZBS	Catechin	HSP90AA1
BZBS	Catechin	DPEP1
BZBS	Catechin	CAMTA2
BZBS	Catechin	RXRA
BZBS	Catechin	CAT
BZBS	Catechin	HAS2
BZBS	Catechin	AHR
BZBS	Catechin	AKT1
BZBS	Catechin	ATP5A1
BZBS	Catechin	ATP5B
BZBS	Catechin	ATP5C1
BZBS	Catechin	CBR1
BZBS	Catechin	CDK6
BZBS	Catechin	CEBPB
BZBS	Catechin	COMT
BZBS	Catechin	CSNK2A1
BZBS	Catechin	CSNK2B
BZBS	Catechin	CYP1B1
BZBS	Catechin	DHFRL1
BZBS	Catechin	DNMT1
BZBS	Catechin	EIF3F
BZBS	Catechin	ESR2
BZBS	Catechin	ESRRA
BZBS	Catechin	ESRRB
BZBS	Catechin	GPER1
BZBS	Catechin	HCK
BZBS	Catechin	HIBCH
BZBS	Catechin	HSPA2
BZBS	Catechin	JAK1
BZBS	Catechin	NCOA1
BZBS	Catechin	NCOA2
BZBS	Catechin	NQO2
BZBS	Catechin	NR1I2
BZBS	Catechin	PIK3CG
BZBS	Catechin	PIM1
BZBS	Catechin	PTK2B
BZBS	Catechin	RUVBL2
BZBS	Catechin	SF3B3
BZBS	Catechin	SHBG
BZBS	Catechin	STK17B
BZBS	Catechin	TOP2A
BZBS	Catechin	UBA1
BZBS	Catechin	UGT3A1
BZBS	Chenodeoxycholic acid	NR3C2
BZBS	Chenodeoxycholic acid	NCOA2
BZBS	Chenodeoxycholic acid	NCOA1
BZBS	Chenodeoxycholic acid	PTGS2
BZBS	Chenodeoxycholic acid	LDLR
BZBS	Chenodeoxycholic acid	ICAM1
BZBS	Chenodeoxycholic acid	MTTP
BZBS	Chenodeoxycholic acid	APOB
BZBS	Chenodeoxycholic acid	CDH1
BZBS	Chenodeoxycholic acid	CYP7A1
BZBS	Chenodeoxycholic acid	VCAM1
BZBS	Chenodeoxycholic acid	HMGCR
BZBS	Chenodeoxycholic acid	SLC2A4
BZBS	Chenodeoxycholic acid	PPARA
BZBS	Chenodeoxycholic acid	NR1H4
BZBS	Chenodeoxycholic acid	SREBF1
BZBS	Chenodeoxycholic acid	HNF4A
BZBS	Chenodeoxycholic acid	ZFHX3
BZBS	Chenodeoxycholic acid	SNAI1
BZBS	Chenodeoxycholic acid	NR0B2
BZBS	Chenodeoxycholic acid	POU2F1
BZBS	Chenodeoxycholic acid	CES2
BZBS	Chenodeoxycholic acid	PTPN11
BZBS	Chenodeoxycholic acid	FABP6
BZBS	Chenodeoxycholic acid	CYP8B1
BZBS	Chenodeoxycholic acid	SLC10A2
BZBS	Chenodeoxycholic acid	HNF1A
BZBS	Chenodeoxycholic acid	SLCO1B3
BZBS	Chenodeoxycholic acid	ABCB4
BZBS	Chenodeoxycholic acid	OAS3
BZBS	Chenodeoxycholic acid	NR1H4
BZBS	Chenodeoxycholic acid	GPBAR1
BZBS	Chenodeoxycholic acid	VDR
BZBS	Chenodeoxycholic acid	AKR1B10
BZBS	Chenodeoxycholic acid	POLB
BZBS	Chenodeoxycholic acid	AR
BZBS	Chenodeoxycholic acid	CDC25A
BZBS	Chenodeoxycholic acid	HSD11B1
BZBS	Chenodeoxycholic acid	PTGER2
BZBS	Chenodeoxycholic acid	UGT2B7
BZBS	Chenodeoxycholic acid	SERPINA6
BZBS	Chenodeoxycholic acid	SHBG
BZBS	Chenodeoxycholic acid	HSD17B3
BZBS	Chenodeoxycholic acid	G6PD
BZBS	Chenodeoxycholic acid	GABBR1
BZBS	Chenodeoxycholic acid	CYP19A1
BZBS	Chenodeoxycholic acid	PTGFR
BZBS	Chenodeoxycholic acid	PPARA
BZBS	Chenodeoxycholic acid	PPARD
BZBS	Chenodeoxycholic acid	NPC1L1
BZBS	Chenodeoxycholic acid	GABRA2
BZBS	Chenodeoxycholic acid	GABRB2
BZBS	Chenodeoxycholic acid	GABRG2
BZBS	Chenodeoxycholic acid	FABP3
BZBS	Chenodeoxycholic acid	FABP5
BZBS	Chenodeoxycholic acid	FABP2
BZBS	Chenodeoxycholic acid	FNTA
BZBS	Chenodeoxycholic acid	FNTB
BZBS	Chenodeoxycholic acid	HSD11B2
BZBS	Chenodeoxycholic acid	FABP4
BZBS	Chenodeoxycholic acid	FFAR1
BZBS	Chenodeoxycholic acid	SLC22A6
BZBS	Chenodeoxycholic acid	PTPN1
BZBS	Chenodeoxycholic acid	KDM2A
BZBS	Chenodeoxycholic acid	PHF8
BZBS	Chenodeoxycholic acid	KDM5C
BZBS	Chenodeoxycholic acid	CDC45
BZBS	Chenodeoxycholic acid	PTGER4
BZBS	Chenodeoxycholic acid	PLG
BZBS	Chenodeoxycholic acid	TBXA2R
BZBS	Chenodeoxycholic acid	PTGDR
BZBS	Chenodeoxycholic acid	HAO1
BZBS	Chenodeoxycholic acid	THRA
BZBS	Chenodeoxycholic acid	THRB
BZBS	Chenodeoxycholic acid	PTGER3
BZBS	Chenodeoxycholic acid	RARG
BZBS	Chenodeoxycholic acid	RARB
BZBS	Chenodeoxycholic acid	CACNA2D1
BZBS	Chenodeoxycholic acid	PTPRC
BZBS	Chenodeoxycholic acid	JAK3
BZBS	Chenodeoxycholic acid	NR1H3
BZBS	Chenodeoxycholic acid	SLC6A12
BZBS	Chenodeoxycholic acid	GSTK1
BZBS	Chenodeoxycholic acid	CHRNA7
BZBS	Chenodeoxycholic acid	ITGA2B
BZBS	Chenodeoxycholic acid	ITGB3
BZBS	Chenodeoxycholic acid	SAE1
BZBS	Chenodeoxycholic acid	UBA2
BZBS	Chenodeoxycholic acid	ESR1
BZBS	Chenodeoxycholic acid	HMGCR
BZBS	Chenodeoxycholic acid	FOLH1
BZBS	Chenodeoxycholic acid	GRM5
BZBS	Chenodeoxycholic acid	RARA
BZBS	Chenodeoxycholic acid	PLA2G4A
BZBS	Chenodeoxycholic acid	NR0B2
BZBS	Chenodeoxycholic acid	PTGES
BZBS	Chenodeoxycholic acid	CDC25B
BZBS	Chenodeoxycholic acid	NR1I3
BZBS	Chenodeoxycholic acid	BRD4
BZBS	Chenodeoxycholic acid	JAK1
BZBS	Chenodeoxycholic acid	JAK2
BZBS	Chenodeoxycholic acid	MMP3
BZBS	Chenodeoxycholic acid	MMP1
BZBS	Chenodeoxycholic acid	MMP2
BZBS	Chenodeoxycholic acid	CA2
BZBS	Chenodeoxycholic acid	MAPK14
BZBS	Chenodeoxycholic acid	MAPK10
BZBS	Chenodeoxycholic acid	ABAT
BZBS	Chenodeoxycholic acid	AGTR1
BZBS	Chenodeoxycholic acid	HTR2A
BZBS	Chenodeoxycholic acid	DGAT1
BZBS	Chenodeoxycholic acid	EGFR
BZBS	Chenodeoxycholic acid	SRC
BZBS	Chenodeoxycholic acid	CCKBR
BZBS	Chenodeoxycholic acid	ESR2
BZBS	Chenodeoxycholic acid	ITGAV
BZBS	Chenodeoxycholic acid	ITGB3
BZBS	Chenodeoxycholic acid	ITGB1
BZBS	Chenodeoxycholic acid	ITGA5
BZBS	Chenodeoxycholic acid	SLC10A1
BZBS	Chenodeoxycholic acid	PTGDR2
BZBS	Chenodeoxycholic acid	BCL2
BZBS	Chenodeoxycholic acid	LIMK2
BZBS	Chenodeoxycholic acid	PTPN2
BZBS	Chenodeoxycholic acid	RXRG
BZBS	Chenodeoxycholic acid	RXRA
BZBS	Chenodeoxycholic acid	DRD3
BZBS	Chenodeoxycholic acid	SLC10A2
BZBS	Chenodeoxycholic acid	FDFT1
BZBS	Chenodeoxycholic acid	LTA4H
BZBS	Chenodeoxycholic acid	TUBB1
BZBS	Chenodeoxycholic acid	CPT1B
BZBS	Chenodeoxycholic acid	SOAT1
BZBS	Chenodeoxycholic acid	CPT2
BZBS	Chenodeoxycholic acid	CA1
BZBS	Chenodeoxycholic acid	IKBKB
BZBS	Chenodeoxycholic acid	CASR
BZBS	Chlorogenic acid	PTGS2
BZBS	Chlorogenic acid	AKR1B1
BZBS	Chlorogenic acid	AKR1B10
BZBS	Chlorogenic acid	MMP13
BZBS	Chlorogenic acid	MMP2
BZBS	Chlorogenic acid	MMP12
BZBS	Chlorogenic acid	APP
BZBS	Chlorogenic acid	ELANE
BZBS	Chlorogenic acid	SLC37A4
BZBS	Chlorogenic acid	PYGL
BZBS	Chlorogenic acid	PRKCD
BZBS	Chlorogenic acid	PRKCA
BZBS	Chlorogenic acid	BACE1
BZBS	Chlorogenic acid	PDE5A
BZBS	Chlorogenic acid	PDE4D
BZBS	Chlorogenic acid	PDE9A
BZBS	Chlorogenic acid	PDE1B
BZBS	Chlorogenic acid	CA2
BZBS	Chlorogenic acid	CA1
BZBS	Chlorogenic acid	CA12
BZBS	Chlorogenic acid	CA9
BZBS	Chlorogenic acid	CA5B
BZBS	Chlorogenic acid	EDNRA
BZBS	Chlorogenic acid	ABCB1
BZBS	Chlorogenic acid	NEU4
BZBS	Chlorogenic acid	AMPD3
BZBS	Chlorogenic acid	MGLL
BZBS	Chlorogenic acid	PTPN22
BZBS	Chlorogenic acid	ERBB2
BZBS	Chlorogenic acid	EGFR
BZBS	Chlorogenic acid	PTGS1
BZBS	Chlorogenic acid	SLC6A2
BZBS	Chlorogenic acid	LCK
BZBS	Chlorogenic acid	MAPK1
BZBS	Chlorogenic acid	AKR1C4
BZBS	Chlorogenic acid	AKR1C2
BZBS	Chlorogenic acid	SRC
BZBS	Chlorogenic acid	ALOX5
BZBS	Chlorogenic acid	HPRT1
BZBS	Chlorogenic acid	CASP3
BZBS	Chlorogenic acid	CASP6
BZBS	Chlorogenic acid	CASP7
BZBS	Chlorogenic acid	CASP8
BZBS	Chlorogenic acid	CASP1
BZBS	Chlorogenic acid	CASP2
BZBS	Chlorogenic acid	IKBKB
BZBS	Chlorogenic acid	FOLH1
BZBS	Chlorogenic acid	YARS
BZBS	Chlorogenic acid	MET
BZBS	Chlorogenic acid	TYR
BZBS	Chlorogenic acid	PIK3CG
BZBS	Chlorogenic acid	ACP1
BZBS	Chlorogenic acid	POLB
BZBS	Chlorogenic acid	CA7
BZBS	Chlorogenic acid	CA14
BZBS	Chlorogenic acid	CA4
BZBS	Chlorogenic acid	CA13
BZBS	Chlorogenic acid	CA5A
BZBS	Chlorogenic acid	FUCA1
BZBS	Chlorogenic acid	NEU3
BZBS	Chlorogenic acid	NEU2
BZBS	Chlorogenic acid	DYRK1A
BZBS	Chlorogenic acid	CLK1
BZBS	Chlorogenic acid	DYRK1B
BZBS	Chlorogenic acid	NRP1
BZBS	Chlorogenic acid	IGF1R
BZBS	Chlorogenic acid	INSR
BZBS	Chlorogenic acid	AMY2A
BZBS	Chlorogenic acid	FPGS
BZBS	Chlorogenic acid	BCHE
BZBS	Chlorogenic acid	F2
BZBS	Chlorogenic acid	ACE
BZBS	Chlorogenic acid	GRIK2
BZBS	Chlorogenic acid	GRIK3
BZBS	Chlorogenic acid	MMP16
BZBS	Chlorogenic acid	MMP14
BZBS	Chlorogenic acid	MMP8
BZBS	Chlorogenic acid	ENPEP
BZBS	Chlorogenic acid	PYGM
BZBS	Chlorogenic acid	HCAR2
BZBS	Chlorogenic acid	ALDH2
BZBS	Chlorogenic acid	SLC5A2
BZBS	Chlorogenic acid	ECE1
BZBS	Chlorogenic acid	ACLY
BZBS	Chlorogenic acid	KDR
BZBS	Chlorogenic acid	HMGCR
BZBS	Chlorogenic acid	POLA1
BZBS	Chlorogenic acid	TYMS
BZBS	Chlorogenic acid	MAOB
BZBS	Chlorogenic acid	TMPRSS15
BZBS	Chlorogenic acid	MME
BZBS	Chlorogenic acid	PRSS1
BZBS	Chlorogenic acid	MMP1
BZBS	Chlorogenic acid	AKR1C3
BZBS	Chlorogenic acid	CA6
BZBS	Chlorogenic acid	HDAC3
BZBS	Chlorogenic acid	HDAC6
BZBS	Chlorogenic acid	HDAC2
BZBS	Chlorogenic acid	HDAC1
BZBS	Chlorogenic acid	MMP9
BZBS	Chlorogenic acid	NAALAD2
BZBS	Citric acid	PTGS2
BZBS	Citric acid	CTSD
BZBS	Citric acid	IGHG1
BZBS	Citric acid	GRIN2A
BZBS	Citric acid	GABRA1
BZBS	Citric acid	GRIA2
BZBS	Citric acid	TPI1
BZBS	Citric acid	HDC
BZBS	Citric acid	TNFSF13B
BZBS	Citric acid	ACO2
BZBS	Citric acid	AKR1B1
BZBS	Citric acid	ANG
BZBS	Citric acid	APRT
BZBS	Citric acid	BC1747
BZBS	Citric acid	BHMT
BZBS	Citric acid	C8G
BZBS	Citric acid	CPB1
BZBS	Citric acid	CS
BZBS	Citric acid	CTDSP1
BZBS	Citric acid	GNMT
BZBS	Citric acid	HGS
BZBS	Citric acid	HS3ST3A1
BZBS	Citric acid	IDH1
BZBS	Citric acid	IDH2
BZBS	Citric acid	IL4I1
BZBS	Citric acid	ITEVIR
BZBS	Citric acid	ITPA
BZBS	Citric acid	LSM6
BZBS	Citric acid	MDH2
BZBS	Citric acid	ME2
BZBS	Citric acid	MIF
BZBS	Citric acid	PDE5A
BZBS	Citric acid	PLEKHA1
BZBS	Citric acid	RNASE1
BZBS	Citric acid	RNASE3
BZBS	Citric acid	SRC
BZBS	Citric acid	TM0857
BZBS	Citric acid	TM1436
BZBS	Citric acid	UCK2
BZBS	Citric acid	ACLY
BZBS	Citric acid	FDFT1
BZBS	Citric acid	CHRNA7
BZBS	Citric acid	EGLN1
BZBS	Citric acid	HMGCR
BZBS	Citric acid	SLC22A6
BZBS	Citric acid	FNTA
BZBS	Citric acid	FNTB
BZBS	Citric acid	SLC1A1
BZBS	Citric acid	PTGER2
BZBS	Citric acid	PTGFR
BZBS	Citric acid	NPC1L1
BZBS	Citric acid	HAO1
BZBS	Citric acid	KDM2A
BZBS	Citric acid	PHF8
BZBS	Citric acid	KDM5C
BZBS	Citric acid	GRM3
BZBS	Citric acid	GRM2
BZBS	Citric acid	GRIK1
BZBS	Citric acid	GRIA1
BZBS	Citric acid	ADORA3
BZBS	Citric acid	GRIK5
BZBS	Citric acid	GRM4
BZBS	Citric acid	GRIA4
BZBS	Citric acid	GRM5
BZBS	Citric acid	GRM8
BZBS	Citric acid	GRIK2
BZBS	Citric acid	GRIK3
BZBS	Citric acid	GRM1
BZBS	Citric acid	GRM7
BZBS	Citric acid	GRIA2
BZBS	Citric acid	GRM6
BZBS	Citric acid	UGT2B7
BZBS	Citric acid	FOLH1
BZBS	Citric acid	PGD
BZBS	Citric acid	FABP4
BZBS	Citric acid	PPARA
BZBS	Citric acid	FABP3
BZBS	Citric acid	FABP5
BZBS	Citric acid	PPARD
BZBS	Citric acid	FFAR1
BZBS	Citric acid	FABP2
BZBS	Citric acid	NR1H4
BZBS	Citric acid	G6PD
BZBS	Citric acid	GPBAR1
BZBS	Citric acid	CPT1A
BZBS	Citric acid	HSD11B1
BZBS	Citric acid	HSD11B2
BZBS	Citric acid	AR
BZBS	Citric acid	VDR
BZBS	Citric acid	CYP19A1
BZBS	Citric acid	GABRA2
BZBS	Citric acid	GABRB2
BZBS	Citric acid	GABRG2
BZBS	Citric acid	CDC25A
BZBS	Citric acid	AKR1B10
BZBS	Citric acid	POLB
BZBS	Citric acid	HDAC3
BZBS	Citric acid	SLC1A2
BZBS	Citric acid	CA1
BZBS	Citric acid	CA9
BZBS	Citric acid	RNPEP
BZBS	Citric acid	PTGES
BZBS	Citric acid	SERPINA6
BZBS	Citric acid	SHBG
BZBS	Citric acid	HSD17B3
BZBS	Citric acid	GABBR1
BZBS	Coumarin	AHR
BZBS	Coumarin	CYP1A2
BZBS	Coumarin	CYP1B1
BZBS	Coumarin	CYP2A6
BZBS	Coumarin	ESR1
BZBS	Coumarin	ESRRA
BZBS	Coumarin	ESRRB
BZBS	Coumarin	NR2F1
BZBS	Coumarin	PTGS2
BZBS	Coumarin	ACHE
BZBS	Coumarin	MAOB
BZBS	Coumarin	MAOA
BZBS	Coumarin	BAX
BZBS	Coumarin	CYP3A4
BZBS	Coumarin	GGT5
BZBS	Coumarin	ALOX5
BZBS	Coumarin	GCLC
BZBS	Coumarin	GSTP1
BZBS	Coumarin	GSTA2
BZBS	Coumarin	AKR1C1
BZBS	Coumarin	AZIN1
BZBS	Coumarin	CA2
BZBS	Coumarin	CA7
BZBS	Coumarin	CA1
BZBS	Coumarin	CA3
BZBS	Coumarin	CA6
BZBS	Coumarin	CA12
BZBS	Coumarin	CA14
BZBS	Coumarin	CA9
BZBS	Coumarin	CA4
BZBS	Coumarin	CA13
BZBS	Coumarin	CA5B
BZBS	Coumarin	CA5A
BZBS	Coumarin	NFKB1
BZBS	Coumarin	ACHE
BZBS	Coumarin	DAO
BZBS	Coumarin	XDH
BZBS	Coumarin	EGFR
BZBS	Coumarin	CYP11B1
BZBS	Coumarin	NUDT1
BZBS	Coumarin	NQO1
BZBS	Coumarin	MAPK14
BZBS	Coumarin	TYMS
BZBS	Coumarin	ESR1
BZBS	Coumarin	ESR2
BZBS	Coumarin	NOS2
BZBS	Coumarin	LIMK1
BZBS	Coumarin	TAAR1
BZBS	Coumarin	HSD17B3
BZBS	Coumarin	CYP11B2
BZBS	Coumarin	BCHE
BZBS	Coumarin	CES1
BZBS	Coumarin	TGM2
BZBS	Coumarin	CES2
BZBS	Coumarin	GABRB3
BZBS	Coumarin	GABRG2
BZBS	Coumarin	GABRA5
BZBS	Coumarin	CTSA
BZBS	Coumarin	BRD9
BZBS	Coumarin	MAOA
BZBS	Coumarin	CTRC
BZBS	Coumarin	METAP2
BZBS	Coumarin	GPR35
BZBS	Coumarin	ERBB2
BZBS	Coumarin	AKR1B1
BZBS	Coumarin	CCND1
BZBS	Coumarin	CDK4
BZBS	Coumarin	PDGFRB
BZBS	Coumarin	FLT4
BZBS	Coumarin	IGF1R
BZBS	Coumarin	INSR
BZBS	Coumarin	CDK2
BZBS	Coumarin	CCNA1
BZBS	Coumarin	CCNA2
BZBS	Coumarin	AURKB
BZBS	Coumarin	SRC
BZBS	Coumarin	PTK2
BZBS	Coumarin	KDR
BZBS	Coumarin	PLK1
BZBS	Coumarin	CSNK2A1
BZBS	Coumarin	PLK4
BZBS	Coumarin	TEK
BZBS	Coumarin	AKT1
BZBS	Coumarin	AURKA
BZBS	Coumarin	BACE1
BZBS	Coumarin	MAP3K8
BZBS	Coumarin	BRAF
BZBS	Coumarin	EPHB4
BZBS	Coumarin	HSPA1A
BZBS	Coumarin	NUAK1
BZBS	Coumarin	SQLE
BZBS	Coumarin	FGR
BZBS	Coumarin	LYN
BZBS	Coumarin	HTT
BZBS	Coumarin	ADRA2B
BZBS	Coumarin	GABRB3
BZBS	Coumarin	GABRA3
BZBS	Coumarin	GABRG2
BZBS	Coumarin	GABRB3
BZBS	Coumarin	GABRG2
BZBS	Coumarin	GABRA1
BZBS	Coumarin	GABRA2
BZBS	Coumarin	GABRB3
BZBS	Coumarin	GABRG2
BZBS	Coumarin	PTGS1
BZBS	Coumarin	CTSK
BZBS	Coumarin	CHRNA3
BZBS	Coumarin	CHRNB4
BZBS	Coumarin	CYP17A1
BZBS	Coumarin	GSR
BZBS	Coumarin	F13A1
BZBS	Coumarin	CTRB1
BZBS	Coumarin	NOS1
BZBS	Coumarin	CYP1B1
BZBS	Coumarin	MCL1
BZBS	Coumarin	ADORA1
BZBS	Coumarin	TBXAS1
BZBS	Coumarin	GPR55
BZBS	Coumarin	DRD4
BZBS	Coumarin	KDM5A
BZBS	Coumarin	KDM5B
BZBS	Coumarin	FYN
BZBS	Coumarin	ADORA2B
BZBS	Coumarin	CDC7
BZBS	Coumarin	ADH1A
BZBS	Coumarin	IDO1
BZBS	Coumarin	SRD5A1
BZBS	Coumarin	ADH1B
BZBS	Coumarin	HSP90AA1
BZBS	Coumarin	MGLL
BZBS	Coumarin	PTGS2
BZBS	Coumarin	EPHX1
BZBS	Coumarin	CHRM2
BZBS	Deoxycholic acid	PGR
BZBS	Deoxycholic acid	NR3C2
BZBS	Deoxycholic acid	NCOA2
BZBS	Deoxycholic acid	NCOA1
BZBS	Deoxycholic acid	NR1H4
BZBS	Deoxycholic acid	GPBAR1
BZBS	Deoxycholic acid	VDR
BZBS	Deoxycholic acid	AR
BZBS	Deoxycholic acid	CDC25A
BZBS	Deoxycholic acid	HSD11B1
BZBS	Deoxycholic acid	AKR1B10
BZBS	Deoxycholic acid	POLB
BZBS	Deoxycholic acid	UGT2B7
BZBS	Deoxycholic acid	SERPINA6
BZBS	Deoxycholic acid	SHBG
BZBS	Deoxycholic acid	HSD17B3
BZBS	Deoxycholic acid	G6PD
BZBS	Deoxycholic acid	GABBR1
BZBS	Deoxycholic acid	PPARA
BZBS	Deoxycholic acid	PPARD
BZBS	Deoxycholic acid	CYP19A1
BZBS	Deoxycholic acid	NPC1L1
BZBS	Deoxycholic acid	GABRA2
BZBS	Deoxycholic acid	GABRB2
BZBS	Deoxycholic acid	GABRG2
BZBS	Deoxycholic acid	FABP2
BZBS	Deoxycholic acid	PTGER2
BZBS	Deoxycholic acid	FNTA
BZBS	Deoxycholic acid	FNTB
BZBS	Deoxycholic acid	PTGFR
BZBS	Deoxycholic acid	SLC22A6
BZBS	Deoxycholic acid	HSD11B2
BZBS	Deoxycholic acid	FFAR1
BZBS	Deoxycholic acid	FABP4
BZBS	Deoxycholic acid	FABP3
BZBS	Deoxycholic acid	FABP5
BZBS	Deoxycholic acid	PHF8
BZBS	Deoxycholic acid	CDC45
BZBS	Deoxycholic acid	PTPN1
BZBS	Deoxycholic acid	HAO1
BZBS	Deoxycholic acid	KDM2A
BZBS	Deoxycholic acid	PTGER3
BZBS	Deoxycholic acid	KDM5C
BZBS	Deoxycholic acid	PTGDR
BZBS	Deoxycholic acid	TBXA2R
BZBS	Deoxycholic acid	CACNA2D1
BZBS	Deoxycholic acid	PTPRC
BZBS	Deoxycholic acid	ESR1
BZBS	Deoxycholic acid	CA2
BZBS	Deoxycholic acid	GSTK1
BZBS	Deoxycholic acid	HMGCR
BZBS	Deoxycholic acid	SLC6A12
BZBS	Deoxycholic acid	GRM5
BZBS	Deoxycholic acid	CDC25B
BZBS	Deoxycholic acid	NR1I3
BZBS	Deoxycholic acid	PLG
BZBS	Deoxycholic acid	THRA
BZBS	Deoxycholic acid	THRB
BZBS	Deoxycholic acid	SAE1
BZBS	Deoxycholic acid	UBA2
BZBS	Deoxycholic acid	CCR1
BZBS	Deoxycholic acid	AGTR1
BZBS	Deoxycholic acid	PTGES
BZBS	Deoxycholic acid	CA1
BZBS	Deoxycholic acid	RARG
BZBS	Deoxycholic acid	RARB
BZBS	Deoxycholic acid	JAK3
BZBS	Deoxycholic acid	SHH
BZBS	Deoxycholic acid	CYP26A1
BZBS	Deoxycholic acid	GSK3B
BZBS	Deoxycholic acid	GSK3A
BZBS	Deoxycholic acid	FDFT1
BZBS	Deoxycholic acid	MMP3
BZBS	Deoxycholic acid	MMP1
BZBS	Deoxycholic acid	MMP2
BZBS	Deoxycholic acid	IMPDH1
BZBS	Deoxycholic acid	IMPDH2
BZBS	Deoxycholic acid	LTA4H
BZBS	Deoxycholic acid	TNF
BZBS	Deoxycholic acid	RARA
BZBS	Deoxycholic acid	OPRM1
BZBS	Deoxycholic acid	OPRD1
BZBS	Deoxycholic acid	CYP26B1
BZBS	Deoxycholic acid	MTOR
BZBS	Deoxycholic acid	PIK3CA
BZBS	Deoxycholic acid	MAPK14
BZBS	Deoxycholic acid	MAPK10
BZBS	Deoxycholic acid	PLA2G4A
BZBS	Deoxycholic acid	PEPD
BZBS	Deoxycholic acid	RXRA
BZBS	Deoxycholic acid	BACE2
BZBS	Deoxycholic acid	CHRM2
BZBS	Deoxycholic acid	CCR5
BZBS	Deoxycholic acid	CTSS
BZBS	Deoxycholic acid	ESR2
BZBS	Deoxycholic acid	S1PR2
BZBS	Deoxycholic acid	CHRNA7
BZBS	Deoxycholic acid	BRD4
BZBS	Deoxycholic acid	ITGAV
BZBS	Deoxycholic acid	ITGB3
BZBS	Deoxycholic acid	ITGB5
BZBS	Deoxycholic acid	ITGAV
BZBS	Deoxycholic acid	ITGB1
BZBS	Deoxycholic acid	GRB2
BZBS	Deoxycholic acid	BCL2
BZBS	Deoxycholic acid	SLC1A2
BZBS	Deoxycholic acid	GCGR
BZBS	Deoxycholic acid	AKR1C3
BZBS	Deoxycholic acid	HDAC6
BZBS	Deoxycholic acid	PDGFRB
BZBS	deoxyschizandrin	ALOX5
BZBS	deoxyschizandrin	ATR
BZBS	deoxyschizandrin	CNR1
BZBS	deoxyschizandrin	CNR2
BZBS	deoxyschizandrin	CYP11B1
BZBS	deoxyschizandrin	CYP11B2
BZBS	deoxyschizandrin	PDE3A
BZBS	deoxyschizandrin	PDE7A
BZBS	deoxyschizandrin	PDE10A
BZBS	deoxyschizandrin	PDE4A
BZBS	deoxyschizandrin	PDE4B
BZBS	deoxyschizandrin	PDE4D
BZBS	deoxyschizandrin	PDE4C
BZBS	deoxyschizandrin	TGFBR1
BZBS	deoxyschizandrin	MET
BZBS	deoxyschizandrin	PKM
BZBS	deoxyschizandrin	PTGS1
BZBS	deoxyschizandrin	PTGS2
BZBS	deoxyschizandrin	PIP4K2C
BZBS	deoxyschizandrin	MMP13
BZBS	deoxyschizandrin	MMP1
BZBS	deoxyschizandrin	FNTA
BZBS	deoxyschizandrin	TRPV1
BZBS	deoxyschizandrin	CA12
BZBS	deoxyschizandrin	CA9
BZBS	deoxyschizandrin	BRD4
BZBS	deoxyschizandrin	BRD2
BZBS	deoxyschizandrin	BRD3
BZBS	deoxyschizandrin	IKBKB
BZBS	deoxyschizandrin	CREBBP
BZBS	deoxyschizandrin	P2RX3
BZBS	deoxyschizandrin	PGGT1B
BZBS	deoxyschizandrin	DYRK1A
BZBS	deoxyschizandrin	GSK3B
BZBS	deoxyschizandrin	CLK4
BZBS	deoxyschizandrin	ABCG2
BZBS	deoxyschizandrin	ERBB2
BZBS	deoxyschizandrin	CHRNB1
BZBS	deoxyschizandrin	CHRNA3
BZBS	deoxyschizandrin	EGFR
BZBS	deoxyschizandrin	CHRNA7
BZBS	deoxyschizandrin	ERBB4
BZBS	deoxyschizandrin	CDK8
BZBS	deoxyschizandrin	TLR4
BZBS	deoxyschizandrin	HSD17B2
BZBS	deoxyschizandrin	GRM5
BZBS	deoxyschizandrin	BAZ2B
BZBS	deoxyschizandrin	BAZ2A
BZBS	deoxyschizandrin	PRKCQ
BZBS	deoxyschizandrin	NPBWR1
BZBS	deoxyschizandrin	MAOA
BZBS	deoxyschizandrin	MAOB
BZBS	deoxyschizandrin	F10
BZBS	deoxyschizandrin	PDE2A
BZBS	deoxyschizandrin	GPBAR1
BZBS	deoxyschizandrin	PSEN2
BZBS	deoxyschizandrin	TNFRSF1A
BZBS	deoxyschizandrin	CYP2C9
BZBS	deoxyschizandrin	CYP17A1
BZBS	deoxyschizandrin	KCNA3
BZBS	deoxyschizandrin	PDGFRA
BZBS	deoxyschizandrin	ADORA2A
BZBS	deoxyschizandrin	SRC
BZBS	deoxyschizandrin	CECR2
BZBS	deoxyschizandrin	GPR55
BZBS	deoxyschizandrin	NAMPT
BZBS	deoxyschizandrin	PLA2G2E
BZBS	deoxyschizandrin	MAPKAPK2
BZBS	deoxyschizandrin	KCNH2
BZBS	deoxyschizandrin	PDE3B
BZBS	deoxyschizandrin	PLA2G2A
BZBS	deoxyschizandrin	CYP2C19
BZBS	deoxyschizandrin	HSD11B1
BZBS	deoxyschizandrin	PLA2G2D
BZBS	deoxyschizandrin	PLA2G10
BZBS	deoxyschizandrin	PLA2G1B
BZBS	deoxyschizandrin	PIK3CA
BZBS	deoxyschizandrin	HCRTR2
BZBS	deoxyschizandrin	HCRTR1
BZBS	deoxyschizandrin	BRAF
BZBS	deoxyschizandrin	CACNA2D1
BZBS	deoxyschizandrin	NOS1
BZBS	deoxyschizandrin	NOS2
BZBS	deoxyschizandrin	NOS3
BZBS	deoxyschizandrin	FLT1
BZBS	deoxyschizandrin	KIT
BZBS	deoxyschizandrin	FKBP5
BZBS	deoxyschizandrin	MYLK
BZBS	deoxyschizandrin	KDR
BZBS	deoxyschizandrin	P2RX7
BZBS	deoxyschizandrin	CRHR1
BZBS	deoxyschizandrin	CCKBR
BZBS	deoxyschizandrin	BRPF1
BZBS	deoxyschizandrin	EIF2AK2
BZBS	deoxyschizandrin	P2RY12
BZBS	deoxyschizandrin	NPY5R
BZBS	deoxyschizandrin	IDO1
BZBS	deoxyschizandrin	MAPK10
BZBS	deoxyschizandrin	PLK1
BZBS	deoxyschizandrin	AHR
BZBS	deoxyschizandrin	FNTB
BZBS	deoxyschizandrin	FNTA
BZBS	deoxyschizandrin	CHRNA1
BZBS	deoxyschizandrin	CHRNB4
BZBS	deoxyschizandrin	CHRNG
BZBS	deoxyschizandrin	CHRND
BZBS	deoxyschizandrin	PSENEN
BZBS	deoxyschizandrin	PDGFRB
BZBS	deoxyschizandrin	NCSTN
BZBS	deoxyschizandrin	APH1A
BZBS	deoxyschizandrin	PSEN1
BZBS	deoxyschizandrin	APH1B
BZBS	Ellagic acid	AHR
BZBS	Ellagic acid	ATP5A1
BZBS	Ellagic acid	ATP5B
BZBS	Ellagic acid	ATP5C1
BZBS	Ellagic acid	CA1
BZBS	Ellagic acid	CA12
BZBS	Ellagic acid	CA14
BZBS	Ellagic acid	CA2
BZBS	Ellagic acid	CA3
BZBS	Ellagic acid	CA4
BZBS	Ellagic acid	CA5A
BZBS	Ellagic acid	CA5B
BZBS	Ellagic acid	CA6
BZBS	Ellagic acid	CA7
BZBS	Ellagic acid	CA9
BZBS	Ellagic acid	CBR1
BZBS	Ellagic acid	CDK6
BZBS	Ellagic acid	CEBPB
BZBS	Ellagic acid	COMT
BZBS	Ellagic acid	CRYZ
BZBS	Ellagic acid	CSNK2A1
BZBS	Ellagic acid	CSNK2B
BZBS	Ellagic acid	CYP1B1
BZBS	Ellagic acid	EIF3F
BZBS	Ellagic acid	ESR1
BZBS	Ellagic acid	ESR2
BZBS	Ellagic acid	HCK
BZBS	Ellagic acid	HIBCH
BZBS	Ellagic acid	HSPA2
BZBS	Ellagic acid	IGHG1
BZBS	Ellagic acid	JAK1
BZBS	Ellagic acid	NQO1
BZBS	Ellagic acid	NQO2
BZBS	Ellagic acid	NR1I2
BZBS	Ellagic acid	PIK3CG
BZBS	Ellagic acid	PIM1
BZBS	Ellagic acid	PRKACA
BZBS	Ellagic acid	PRKCA
BZBS	Ellagic acid	PRKCB
BZBS	Ellagic acid	RUVBL2
BZBS	Ellagic acid	SF3B3
BZBS	Ellagic acid	SHBG
BZBS	Ellagic acid	SQLE
BZBS	Ellagic acid	STK17B
BZBS	Ellagic acid	SYK
BZBS	Ellagic acid	UBA1
BZBS	Ellagic acid	UGT3A1
BZBS	Ellagic acid	VKORC1
BZBS	Ellagic acid	CDK2
BZBS	Ellagic acid	AR
BZBS	Ellagic acid	PGR
BZBS	Ellagic acid	HSP90AA1
BZBS	Ellagic acid	RELA
BZBS	Ellagic acid	VEGFA
BZBS	Ellagic acid	CDKN1A
BZBS	Ellagic acid	MMP2
BZBS	Ellagic acid	MMP9
BZBS	Ellagic acid	NFKBIA
BZBS	Ellagic acid	CXCL8
BZBS	Ellagic acid	GSTP1
BZBS	Ellagic acid	IGF2
BZBS	Ellagic acid	GSTM1
BZBS	Ellagic acid	GSTM2
BZBS	Ellagic acid	GSTA1
BZBS	Ellagic acid	GSTA2
BZBS	Ellagic acid	GPR35
BZBS	Ellagic acid	ERBB2
BZBS	Ellagic acid	AKR1B1
BZBS	Ellagic acid	CCND1
BZBS	Ellagic acid	CDK4
BZBS	Ellagic acid	PDGFRB
BZBS	Ellagic acid	FLT4
BZBS	Ellagic acid	IGF1R
BZBS	Ellagic acid	INSR
BZBS	Ellagic acid	EGFR
BZBS	Ellagic acid	CA2
BZBS	Ellagic acid	CDK2
BZBS	Ellagic acid	CCNA1
BZBS	Ellagic acid	CCNA2
BZBS	Ellagic acid	AURKB
BZBS	Ellagic acid	CA7
BZBS	Ellagic acid	CA1
BZBS	Ellagic acid	GSK3B
BZBS	Ellagic acid	SRC
BZBS	Ellagic acid	PTK2
BZBS	Ellagic acid	KDR
BZBS	Ellagic acid	PLK1
BZBS	Ellagic acid	CA6
BZBS	Ellagic acid	CA12
BZBS	Ellagic acid	CA14
BZBS	Ellagic acid	CA9
BZBS	Ellagic acid	CSNK2A1
BZBS	Ellagic acid	MET
BZBS	Ellagic acid	CA4
BZBS	Ellagic acid	PLK4
BZBS	Ellagic acid	CA13
BZBS	Ellagic acid	TEK
BZBS	Ellagic acid	AKT1
BZBS	Ellagic acid	AURKA
BZBS	Ellagic acid	CA5A
BZBS	Ellagic acid	BACE1
BZBS	Ellagic acid	MAP3K8
BZBS	Ellagic acid	BRAF
BZBS	Ellagic acid	EPHB4
BZBS	Ellagic acid	HSPA1A
BZBS	Ellagic acid	NUAK1
BZBS	Ellagic acid	SQLE
BZBS	Ellagic acid	FGR
BZBS	Ellagic acid	LYN
BZBS	Ellagic acid	GSR
BZBS	Ellagic acid	TNNC1
BZBS	Ellagic acid	TNNT2
BZBS	Ellagic acid	TNNI3
BZBS	Ellagic acid	XDH
BZBS	Ellagic acid	DAO
BZBS	Ellagic acid	PTGS2
BZBS	Ellagic acid	ESR1
BZBS	Ellagic acid	ESR2
BZBS	Ellagic acid	MAOA
BZBS	Ellagic acid	HSD17B3
BZBS	Ellagic acid	PTPN1
BZBS	Ellagic acid	ALOX5
BZBS	Ellagic acid	CBR1
BZBS	Ellagic acid	CDK5R1
BZBS	Ellagic acid	CDK5
BZBS	Ellagic acid	CES2
BZBS	Ellagic acid	CA5B
BZBS	Ellagic acid	SNCA
BZBS	Ellagic acid	ACHE
BZBS	Ellagic acid	CYP1A2
BZBS	Ellagic acid	ALDH2
BZBS	Ellagic acid	GRK6
BZBS	Ellagic acid	SRD5A1
BZBS	Ellagic acid	CA3
BZBS	Ellagic acid	KCNA3
BZBS	Ellagic acid	MAOB
BZBS	Ellagic acid	AKR1C3
BZBS	Ellagic acid	AKR1C1
BZBS	Ellagic acid	STS
BZBS	Ellagic acid	PIM1
BZBS	Ellagic acid	ALK
BZBS	Ellagic acid	AXL
BZBS	Ellagic acid	MIF
BZBS	Ellagic acid	ERN1
BZBS	Ellagic acid	CNR1
BZBS	Ellagic acid	CNR2
BZBS	Ellagic acid	NFKB1
BZBS	Ellagic acid	KCNA5
BZBS	Ellagic acid	APEX1
BZBS	Ellagic acid	FYN
BZBS	Ellagic acid	LCK
BZBS	Ellagic acid	PON1
BZBS	Ellagic acid	DYRK1A
BZBS	Ellagic acid	BCHE
BZBS	Ellagic acid	AR
BZBS	Ellagic acid	ALOX15
BZBS	Ellagic acid	PFKFB3
BZBS	Ellagic acid	NQO1
BZBS	Ellagic acid	SHBG
BZBS	Ellagic acid	OPRK1
BZBS	Ellagic acid	CYP19A1
BZBS	Ellagic acid	PDE4D
BZBS	Ellagic acid	IKBKB
BZBS	Ellagic acid	NTRK2
BZBS	Ellagic acid	TTR
BZBS	Ellagic acid	CYP1B1
BZBS	Ellagic acid	SLC6A3
BZBS	Ellagic acid	SLC16A3
BZBS	Ellagic acid	SIRT1
BZBS	Ellagic acid	TERT
BZBS	Ellagic acid	GPR55
BZBS	Epimedin B	AHR
BZBS	Epimedin B	AURKB
BZBS	Epimedin B	PTGS1
BZBS	Epimedin B	KCNH2
BZBS	Epimedin B	ESR1
BZBS	Epimedin B	AR
BZBS	Epimedin B	SCN5A
BZBS	Epimedin B	PPARG
BZBS	Epimedin B	PTGS2
BZBS	Epimedin B	F7
BZBS	Epimedin B	KDR
BZBS	Epimedin B	RXRA
BZBS	Epimedin B	ADRA1B
BZBS	Epimedin B	ADRB2
BZBS	Epimedin B	DPP4
BZBS	Epimedin B	HSP90AA1
BZBS	Epimedin B	CDK2
BZBS	Epimedin B	IGHG1
BZBS	Epimedin B	PRSS1
BZBS	Epimedin B	NCOA2
BZBS	Epimedin B	CAMTA2
BZBS	Epimedin B	PDE5A
BZBS	Epimedin B	IL2
BZBS	Epimedin B	ADORA1
BZBS	Epimedin B	PRKCD
BZBS	Epimedin B	PRKCA
BZBS	Epimedin B	PRKCB
BZBS	Epimedin B	PRKCE
BZBS	Epimedin B	PRKCH
BZBS	Epimedin B	ALOX5
BZBS	Epimedin B	TDP1
BZBS	Epimedin B	ADORA3
BZBS	Epimedin B	TERT
BZBS	Epimedin B	CYP1B1
BZBS	Epimedin B	PRKCG
BZBS	Epimedin B	ABCG2
BZBS	Epimedin B	ALDH2
BZBS	Epimedin B	SERPINE1
BZBS	Epimedin B	PTPN2
BZBS	Epimedin B	BCL2L1
BZBS	Epimedin B	BCL2
BZBS	Epimedin B	BCL2A1
BZBS	Epimedin B	AKT1
BZBS	Epimedin B	ABCC1
BZBS	Epimedin B	KCNA3
BZBS	Epimedin B	EGFR
BZBS	Epimedin B	BCHE
BZBS	Epimedin B	BACE1
BZBS	Epimedin B	PLG
BZBS	Epimedin B	CA1
BZBS	Epimedin B	CA9
BZBS	Epimedin B	CA13
BZBS	Epimedin B	CYP19A1
BZBS	Epimedin B	SRC
BZBS	Epimedin B	ABCB1
BZBS	Epimedin B	PPARG
BZBS	Epimedin B	ADORA2A
BZBS	Epimedin B	APP
BZBS	Epimedin B	RELA
BZBS	Epimedin B	NFKB1
BZBS	Epimedin B	SIGMAR1
BZBS	Epimedin B	DRD2
BZBS	Epimedin B	OPRD1
BZBS	Epimedin B	CYP1A1
BZBS	Epimedin B	CYP1A2
BZBS	Epimedin B	OPRM1
BZBS	Epimedin B	SOAT1
BZBS	Epimedin B	SOAT2
BZBS	Epimedin B	PLA2G1B
BZBS	Epimedin B	SLC5A2
BZBS	Epimedin B	SLC5A1
BZBS	Epimedin B	PTPN1
BZBS	Epimedin B	MCL1
BZBS	Epimedin B	NMUR2
BZBS	Epimedin B	ADRA2A
BZBS	Epimedin B	ADRA2C
BZBS	Epimedin B	ACHE
BZBS	Epimedin B	RPS6KA3
BZBS	Epimedin B	AKR1B1
BZBS	Epimedin B	CA2
BZBS	Epimedin B	CA7
BZBS	Epimedin B	CA12
BZBS	Epimedin B	CA4
BZBS	Epimedin B	NQO2
BZBS	Epimedin B	NOX4
BZBS	Epimedin B	PTGS2
BZBS	Epimedin B	XDH
BZBS	Epimedin B	CD38
BZBS	Epimedin B	TNF
BZBS	Ethyl gallate	PTGS1
BZBS	Ethyl gallate	PTGS2
BZBS	Ethyl gallate	ADRB2
BZBS	Ethyl gallate	MAOB
BZBS	Ethyl gallate	MAOA
BZBS	Ethyl gallate	ESR1
BZBS	Ethyl gallate	SQLE
BZBS	Ethyl gallate	CA2
BZBS	Ethyl gallate	CA7
BZBS	Ethyl gallate	CA1
BZBS	Ethyl gallate	CA12
BZBS	Ethyl gallate	CA14
BZBS	Ethyl gallate	CA9
BZBS	Ethyl gallate	FUT7
BZBS	Ethyl gallate	CA13
BZBS	Ethyl gallate	CA4
BZBS	Ethyl gallate	SERPINE1
BZBS	Ethyl gallate	CA3
BZBS	Ethyl gallate	CA5A
BZBS	Ethyl gallate	ESR2
BZBS	Ethyl gallate	IGF1R
BZBS	Ethyl gallate	ALK
BZBS	Ethyl gallate	AURKB
BZBS	Ethyl gallate	SRC
BZBS	Ethyl gallate	PTK2
BZBS	Ethyl gallate	KDR
BZBS	Ethyl gallate	MET
BZBS	Ethyl gallate	NEK2
BZBS	Ethyl gallate	AXL
BZBS	Ethyl gallate	CA6
BZBS	Ethyl gallate	CA5B
BZBS	Ethyl gallate	BCL2L1
BZBS	Ethyl gallate	TYR
BZBS	Ethyl gallate	ADAMTS5
BZBS	Ethyl gallate	SNCA
BZBS	Ethyl gallate	MMP9
BZBS	Ethyl gallate	XDH
BZBS	Ethyl gallate	CNR2
BZBS	Ethyl gallate	TTR
BZBS	Ethyl gallate	POLA1
BZBS	Ethyl gallate	POLB
BZBS	Ethyl gallate	TLR9
BZBS	Ethyl gallate	MMP2
BZBS	Ethyl gallate	DBF4
BZBS	Ethyl gallate	CDC7
BZBS	Ethyl gallate	CCNE1
BZBS	Ethyl gallate	CDK2
BZBS	Ethyl gallate	PTK2B
BZBS	Ethyl gallate	TUBB1
BZBS	Ethyl gallate	TYMP
BZBS	Ethyl gallate	ERBB2
BZBS	Ethyl gallate	GRIA1
BZBS	Ethyl gallate	GRIA4
BZBS	Ethyl gallate	GRIA3
BZBS	Ethyl gallate	GRIA2
BZBS	Ethyl gallate	LDHA
BZBS	Ethyl gallate	LDHB
BZBS	Ethyl gallate	ALPL
BZBS	Ethyl gallate	CNR1
BZBS	Ethyl gallate	KCNMA1
BZBS	Ethyl gallate	BRAF
BZBS	Ethyl gallate	COMT
BZBS	Ethyl gallate	CSNK2A1
BZBS	Ethyl gallate	DYRK1A
BZBS	Ethyl gallate	DYRK1B
BZBS	Ethyl gallate	CDK5R1
BZBS	Ethyl gallate	CDK5
BZBS	Ethyl gallate	CCNB3
BZBS	Ethyl gallate	CDK1
BZBS	Ethyl gallate	CCNB1
BZBS	Ethyl gallate	CCNB2
BZBS	Ethyl gallate	GSK3B
BZBS	Ethyl gallate	NISCH
BZBS	Ethyl gallate	CISD1
BZBS	Ethyl gallate	CTSL
BZBS	Ethyl gallate	TOP1
BZBS	Ethyl gallate	IKBKB
BZBS	Ethyl gallate	MIF
BZBS	Ethyl gallate	CHEK1
BZBS	Ethyl gallate	SLC29A1
BZBS	Ethyl gallate	RPS6KA3
BZBS	Ethyl gallate	MPI
BZBS	Ethyl gallate	TPMT
BZBS	Ethyl gallate	CYP19A1
BZBS	Ethyl gallate	CXCR2
BZBS	Ethyl gallate	GPR84
BZBS	Ethyl gallate	NOS2
BZBS	Ethyl gallate	BCL2
BZBS	Ethyl gallate	UPP1
BZBS	Ethyl gallate	PLAA
BZBS	Ethyl gallate	MB
BZBS	Ethyl gallate	SLC9A1
BZBS	Ethyl gallate	ALOX15
BZBS	Ethyl gallate	PIK3CG
BZBS	Ethyl gallate	MMP1
BZBS	Ethyl gallate	ADAM17
BZBS	Ethyl gallate	MMP14
BZBS	Ethyl gallate	CLK1
BZBS	Ethyl gallate	MMP13
BZBS	Ethyl gallate	VCAM1
BZBS	Ethyl gallate	MMP7
BZBS	Ethyl gallate	MMP12
BZBS	Ethyl gallate	MMP8
BZBS	Ethyl gallate	TYMS
BZBS	Ethyl gallate	PLEC
BZBS	Ethyl gallate	AHCY
BZBS	Ethyl gallate	CSNK1A1
BZBS	Ethyl gallate	CSNK1D
BZBS	Ethyl gallate	PRKDC
BZBS	Gallic acid	PTGS1
BZBS	Gallic acid	PTGS2
BZBS	Gallic acid	MAOB
BZBS	Gallic acid	PGR
BZBS	Gallic acid	HSP90AA1
BZBS	Gallic acid	CASP9
BZBS	Gallic acid	CASP3
BZBS	Gallic acid	TP53
BZBS	Gallic acid	FASN
BZBS	Gallic acid	FASLG
BZBS	Gallic acid	MGST1
BZBS	Gallic acid	CYP3A43
BZBS	Gallic acid	ATP5A1
BZBS	Gallic acid	ATP5B
BZBS	Gallic acid	ATP5C1
BZBS	Gallic acid	CSNK2A1
BZBS	Gallic acid	LCN2
BZBS	Gallic acid	CA2
BZBS	Gallic acid	CA7
BZBS	Gallic acid	CA1
BZBS	Gallic acid	CA3
BZBS	Gallic acid	CA6
BZBS	Gallic acid	CA12
BZBS	Gallic acid	CA14
BZBS	Gallic acid	CA9
BZBS	Gallic acid	FUT7
BZBS	Gallic acid	CA4
BZBS	Gallic acid	CA5B
BZBS	Gallic acid	CA5A
BZBS	Gallic acid	CA13
BZBS	Gallic acid	SQLE
BZBS	Gallic acid	LDHA
BZBS	Gallic acid	LDHB
BZBS	Gallic acid	TTR
BZBS	Gallic acid	IGF1R
BZBS	Gallic acid	ALK
BZBS	Gallic acid	SERPINE1
BZBS	Gallic acid	ESR2
BZBS	Gallic acid	BCL2L1
BZBS	Gallic acid	GPR35
BZBS	Gallic acid	COMT
BZBS	Gallic acid	TPMT
BZBS	Gallic acid	AKR1C3
BZBS	Gallic acid	ALB
BZBS	Gallic acid	TYR
BZBS	Gallic acid	DAO
BZBS	Gallic acid	AURKB
BZBS	Gallic acid	SRC
BZBS	Gallic acid	PTK2
BZBS	Gallic acid	KDR
BZBS	Gallic acid	MET
BZBS	Gallic acid	NEK2
BZBS	Gallic acid	AXL
BZBS	Gallic acid	SRD5A2
BZBS	Gallic acid	AKR1C2
BZBS	Gallic acid	AKR1C1
BZBS	Gallic acid	FYN
BZBS	Gallic acid	LCK
BZBS	Gallic acid	CNR2
BZBS	Gallic acid	POLA1
BZBS	Gallic acid	POLB
BZBS	Gallic acid	ESR1
BZBS	Gallic acid	ERN1
BZBS	Gallic acid	PARP1
BZBS	Gallic acid	MVD
BZBS	Gallic acid	TUBB1
BZBS	Gallic acid	TYMS
BZBS	Gallic acid	MCL1
BZBS	Gallic acid	CDK2
BZBS	Gallic acid	ELANE
BZBS	Gallic acid	MAOA
BZBS	Gallic acid	ADRA2A
BZBS	Gallic acid	ADRA2C
BZBS	Gallic acid	ADRA2B
BZBS	Gallic acid	ADRB2
BZBS	Gallic acid	ADRB1
BZBS	Gallic acid	DRD2
BZBS	Gallic acid	ADRA1A
BZBS	Gallic acid	RARG
BZBS	Gallic acid	RARB
BZBS	Gallic acid	DYRK1A
BZBS	Gallic acid	CLK1
BZBS	Gallic acid	DYRK1B
BZBS	Gallic acid	CRHR1
BZBS	Gallic acid	DRD3
BZBS	Gallic acid	PTPN1
BZBS	Gallic acid	ACHE
BZBS	Gallic acid	PLA2G4B
BZBS	Gallic acid	GRM2
BZBS	Gallic acid	KDM4E
BZBS	Gallic acid	EGFR
BZBS	Gallic acid	KDM4A
BZBS	Gallic acid	DPP4
BZBS	Gallic acid	STS
BZBS	Gallic acid	ALDH5A1
BZBS	Gallic acid	ABAT
BZBS	Gallic acid	CNR1
BZBS	Gallic acid	KDM3A
BZBS	Gallic acid	KDM6B
BZBS	Gallic acid	FTO
BZBS	Gallic acid	KDM4C
BZBS	Gallic acid	ADRA1D
BZBS	Gallic acid	OPRM1
BZBS	Gallic acid	HSD17B1
BZBS	Gallic acid	SLC29A1
BZBS	Gallic acid	IDO1
BZBS	Gallic acid	CYP19A1
BZBS	Gallic acid	RXRB
BZBS	Gallic acid	RXRG
BZBS	Gallic acid	RXRA
BZBS	Gallic acid	FOLH1
BZBS	Gallic acid	HTR3A
BZBS	Genistein	PTGS1
BZBS	Genistein	ESR1
BZBS	Genistein	PPARG
BZBS	Genistein	PTGS2
BZBS	Genistein	MAPK14
BZBS	Genistein	HSP90AA1
BZBS	Genistein	CDK2
BZBS	Genistein	CHEK1
BZBS	Genistein	PRSS1
BZBS	Genistein	RELA
BZBS	Genistein	EGFR
BZBS	Genistein	STAT3
BZBS	Genistein	AKT1
BZBS	Genistein	VEGFA
BZBS	Genistein	BCL2
BZBS	Genistein	FOS
BZBS	Genistein	CDKN1A
BZBS	Genistein	BAX
BZBS	Genistein	CASP9
BZBS	Genistein	MMP9
BZBS	Genistein	MAPK3
BZBS	Genistein	MAPK1
BZBS	Genistein	TNF
BZBS	Genistein	NOS2
BZBS	Genistein	AHSA1
BZBS	Genistein	CASP3
BZBS	Genistein	TP53
BZBS	Genistein	LDLR
BZBS	Genistein	MDM2
BZBS	Genistein	RASGRF2
BZBS	Genistein	RAF1
BZBS	Genistein	TEP1
BZBS	Genistein	TIMP1
BZBS	Genistein	HIF1A
BZBS	Genistein	IGF1R
BZBS	Genistein	STAT1
BZBS	Genistein	CDK1
BZBS	Genistein	ERBB2
BZBS	Genistein	AR
BZBS	Genistein	ICAM1
BZBS	Genistein	IL1B
BZBS	Genistein	CCL2
BZBS	Genistein	SELE
BZBS	Genistein	VCAM1
BZBS	Genistein	FSD2
BZBS	Genistein	CXCL8
BZBS	Genistein	SOD2
BZBS	Genistein	BIRC5
BZBS	Genistein	NOS3
BZBS	Genistein	SULT1E1
BZBS	Genistein	CCNB1
BZBS	Genistein	CDC25C
BZBS	Genistein	HMGCR
BZBS	Genistein	BTK
BZBS	Genistein	PLK2
BZBS	Genistein	GFAP
BZBS	Genistein	UGT1A1
BZBS	Genistein	CHEK2
BZBS	Genistein	PPARA
BZBS	Genistein	PCOLCE
BZBS	Genistein	ATM
BZBS	Genistein	PBK
BZBS	Genistein	BUB1
BZBS	Genistein	CDC20
BZBS	Genistein	AKR1B1
BZBS	Genistein	CRYAB
BZBS	Genistein	KLK3
BZBS	Genistein	CDC37
BZBS	Genistein	HDAC6
BZBS	Genistein	MAP2K5
BZBS	Genistein	MAPK12
BZBS	Genistein	APOA1
BZBS	Genistein	PLK1
BZBS	Genistein	CCNB1IP1
BZBS	Genistein	MDC1
BZBS	Genistein	SAFB
BZBS	Genistein	CFTR
BZBS	Genistein	NCOR1
BZBS	Genistein	GCKR
BZBS	Genistein	KCNJ11
BZBS	Genistein	CYP24A1
BZBS	Genistein	PTGER2
BZBS	Genistein	PTGFR
BZBS	Genistein	GLB1
BZBS	Genistein	MSLN
BZBS	Genistein	AHR
BZBS	Genistein	AKR1C1
BZBS	Genistein	ATP5A1
BZBS	Genistein	ATP5B
BZBS	Genistein	ATP5C1
BZBS	Genistein	CBR1
BZBS	Genistein	CDK6
BZBS	Genistein	CEBPB
BZBS	Genistein	COMT
BZBS	Genistein	CSNK2A1
BZBS	Genistein	CSNK2B
BZBS	Genistein	CYP19A1
BZBS	Genistein	CYP1B1
BZBS	Genistein	DHFRL1
BZBS	Genistein	DNMT1
BZBS	Genistein	EIF3F
BZBS	Genistein	ESR2
BZBS	Genistein	ESRRA
BZBS	Genistein	ESRRB
BZBS	Genistein	GABRA1
BZBS	Genistein	GABRA2
BZBS	Genistein	GABRA3
BZBS	Genistein	GABRA4
BZBS	Genistein	GABRA5
BZBS	Genistein	GABRA6
BZBS	Genistein	GABRG1
BZBS	Genistein	GABRG2
BZBS	Genistein	GABRG3
BZBS	Genistein	GPER1
BZBS	Genistein	HCK
BZBS	Genistein	HIBCH
BZBS	Genistein	HSPA2
BZBS	Genistein	IGHG1
BZBS	Genistein	JAK1
BZBS	Genistein	KANSL3
BZBS	Genistein	MTTP
BZBS	Genistein	NCOA1
BZBS	Genistein	NCOA2
BZBS	Genistein	NQO2
BZBS	Genistein	NR1I2
BZBS	Genistein	PIK3CG
BZBS	Genistein	PIM1
BZBS	Genistein	PTK2B
BZBS	Genistein	RUVBL2
BZBS	Genistein	SF3B3
BZBS	Genistein	SHBG
BZBS	Genistein	SOAT1
BZBS	Genistein	SOAT2
BZBS	Genistein	STK17B
BZBS	Genistein	TOP2A
BZBS	Genistein	UBA1
BZBS	Genistein	UGT3A1
[truncated: 4,402 more rows]

## Sheet: S4
Table S4. Precision Test of Binding Kinetics for Compounds Interacting with AMPK
Immobilized protein	Analyte (compound)	Analyte concentration (μM)	Binding model	ka (M⁻¹·s⁻¹)	kd (s⁻¹)	KD (M)
AMPK	Ginsenoside Rb1	12.5 – 0.78	1:1 binding	3.04 × 10⁴	1.64 × 10⁻²	5.40 × 10-7
AMPK	Ginsenoside Rb2	6.25 – 0.39	1:1 binding	5.47 × 10³	5.98 × 10⁻³	1.09 × 10-6
AMPK	Ginsenoside Rg5	6.25 – 0.39	1:1 binding	3.62 × 10⁴	2.26 × 10⁻¹	6.25 × 10-6
AMPK	Luteolin	12.5 – 0.78	1:1 binding	3.87 × 10³	6.26 × 10⁻³	1.62 × 10-6
